# Supplementary material for: Wolves lead and dogs follow, but they both cooperate with humans
Source: Sci Rep. 2019 Mar 7;9:3796. doi: 10.1038/s41598-019-40468-y (PMC6405935; doi:10.1038/s41598-019-40468-y)
Supplement: Supplementary file 4 — Complete Data Set [file 41598_2019_40468_MOESM4_ESM.xlsx]

## Sheet: Spontaneous Condition Success
id	individual	species	sex	session	success	total	success_rate	training	prev_success
1	Amarok	Wolf	male	1	3	6	0.5	1	1.04167
1	Amarok	Wolf	male	2	3	6	0.5	1	1.04167
1	Amarok	Wolf	male	3	3	6	0.5	1	1.04167
1	Amarok	Wolf	male	4	3	6	0.5	1	1.04167
1	Amarok	Wolf	male	5	3	6	0.5	1	1.04167
1	Amarok	Wolf	male	6	2	6	0.333333	1	1.04167
2	Kenai	Wolf	male	1	3	6	0.5	1	1.04167
2	Kenai	Wolf	male	2	2	6	0.33	1	1.04167
2	Kenai	Wolf	male	3	4	6	0.67	1	1.04167
2	Kenai	Wolf	male	4	5	6	0.83	1	1.04167
2	Kenai	Wolf	male	5	6	6	1	1	1.04167
2	Kenai	Wolf	male	6	6	6	1	1	1.04167
3	Yukon	Wolf	female	1	5	6	0.833333	1	55.9389
3	Yukon	Wolf	female	2	3	6	0.5	1	55.9389
3	Yukon	Wolf	female	3	4	6	0.666667	1	55.9389
3	Yukon	Wolf	female	4	5	6	0.833333	1	55.9389
3	Yukon	Wolf	female	5	4	6	0.666667	1	55.9389
3	Yukon	Wolf	female	6	5	6	0.833333	1	55.9389
4	Geronimo	Wolf	male	1	2	6	0.333333	1	62.38
4	Geronimo	Wolf	male	2	3	6	0.5	1	62.38
4	Geronimo	Wolf	male	3	3	6	0.5	1	62.38
4	Geronimo	Wolf	male	4	3	6	0.5	1	62.38
4	Geronimo	Wolf	male	5	3	6	0.5	1	62.38
4	Geronimo	Wolf	male	6	3	6	0.5	1	62.38
5	Nanuk	Wolf	male	1	3	6	0.5	1	88.8889
5	Nanuk	Wolf	male	2	5	6	0.833333	1	88.8889
5	Nanuk	Wolf	male	3	6	6	1	1	88.8889
5	Nanuk	Wolf	male	4	6	6	1	1	88.8889
5	Nanuk	Wolf	male	5	6	6	1	1	88.8889
5	Nanuk	Wolf	male	6	6	6	1	1	88.8889
6	Una	Wolf	female	1	0	6	0	1	66.8394
6	Una	Wolf	female	2	3	6	0.5	1	66.8394
6	Una	Wolf	female	3	0	6	0	1	66.8394
6	Una	Wolf	female	4	4	6	0.666667	1	66.8394
6	Una	Wolf	female	5	3	6	0.5	1	66.8394
6	Una	Wolf	female	6	4	6	0.666667	1	66.8394
7	Wamblee	Wolf	male	1	2	6	0.333333	1	9.44444
7	Wamblee	Wolf	male	2	1	6	0.166667	1	9.44444
7	Wamblee	Wolf	male	3	4	6	0.666667	1	9.44444
7	Wamblee	Wolf	male	4	2	6	0.333333	1	9.44444
7	Wamblee	Wolf	male	5	0	6	0	1	9.44444
7	Wamblee	Wolf	male	6	0	6	0	1	9.44444
8	Shima	Wolf	female	1	3	6	0.5	0	31.8107
8	Shima	Wolf	female	2	2	6	0.333333	0	31.8107
8	Shima	Wolf	female	3	1	6	0.166667	0	31.8107
8	Shima	Wolf	female	4	0	6	0	0	31.8107
8	Shima	Wolf	female	5	0	6	0	0	31.8107
8	Shima	Wolf	female	6	0	6	0	0	31.8107
9	Aragorn	Wolf	male	1	6	6	1	0	68.05
9	Aragorn	Wolf	male	2	6	6	1	0	68.05
9	Aragorn	Wolf	male	3	5	6	0.833333	0	68.05
9	Aragorn	Wolf	male	4	6	6	1	0	68.05
9	Aragorn	Wolf	male	5	6	6	1	0	68.05
9	Aragorn	Wolf	male	6	6	6	1	0	68.05
10	Kaspar	Wolf	male	1	3	6	0.5	0	65.0408
10	Kaspar	Wolf	male	2	3	6	0.5	0	65.0408
10	Kaspar	Wolf	male	3	4	6	0.666667	0	65.0408
10	Kaspar	Wolf	male	4	4	6	0.666667	0	65.0408
10	Kaspar	Wolf	male	5	5	6	0.833333	0	65.0408
10	Kaspar	Wolf	male	6	6	6	1	0	65.0408
11	Tala	Wolf	female	1	6	6	1	0	63.3655
11	Tala	Wolf	female	2	6	6	1	0	63.3655
11	Tala	Wolf	female	3	2	6	0.333333	0	63.3655
11	Tala	Wolf	female	4	1	6	0.166667	0	63.3655
11	Tala	Wolf	female	5	6	6	1	0	63.3655
11	Tala	Wolf	female	6	5	6	0.833333	0	63.3655
12	Chitto	Wolf	male	1	6	6	1	0	62.0371
12	Chitto	Wolf	male	2	5	6	0.833333	0	62.0371
12	Chitto	Wolf	male	3	6	6	1	0	62.0371
12	Chitto	Wolf	male	4	5	6	0.833333	0	62.0371
12	Chitto	Wolf	male	5	6	6	1	0	62.0371
12	Chitto	Wolf	male	6	5	6	0.833333	0	62.0371
13	Asali	Dog	male	1	3	6	0.5	1	0
13	Asali	Dog	male	2	5	6	0.833333	1	0
13	Asali	Dog	male	3	6	6	1	1	0
13	Asali	Dog	male	4	4	6	0.666667	1	0
13	Asali	Dog	male	5	6	6	1	1	0
13	Asali	Dog	male	6	6	6	1	1	0
14	Binti	Dog	female	1	4	6	0.666667	1	0
14	Binti	Dog	female	2	2	6	0.333333	1	0
14	Binti	Dog	female	3	3	6	0.5	1	0
14	Binti	Dog	female	4	1	6	0.166667	1	0
14	Binti	Dog	female	5	4	6	0.666667	1	0
14	Binti	Dog	female	6	6	6	1	1	0
15	Maisha	Dog	male	1	1	6	0.166667	1	0
15	Maisha	Dog	male	2	3	6	0.5	1	0
15	Maisha	Dog	male	3	0	6	0	1	0
15	Maisha	Dog	male	4	0	6	0	1	0
15	Maisha	Dog	male	5	0	6	0	1	0
15	Maisha	Dog	male	6	5	6	0.833333	1	0
16	Nia	Dog	female	1	5	6	0.833333	1	1.38889
16	Nia	Dog	female	2	5	6	0.833333	1	1.38889
16	Nia	Dog	female	3	2	6	0.333333	1	1.38889
16	Nia	Dog	female	4	4	6	0.666667	1	1.38889
16	Nia	Dog	female	5	2	6	0.333333	1	1.38889
16	Nia	Dog	female	6	4	6	0.666667	1	1.38889
17	Zuri	Dog	female	1	0	6	0	1	0
17	Zuri	Dog	female	2	0	6	0	1	0
17	Zuri	Dog	female	3	6	6	1	1	0
17	Zuri	Dog	female	4	0	6	0	1	0
17	Zuri	Dog	female	5	0	6	0	1	0
17	Zuri	Dog	female	6	0	6	0	1	0
18	Meru	Dog	male	1	3	6	0.5	1	30.5556
18	Meru	Dog	male	2	3	6	0.5	1	30.5556
18	Meru	Dog	male	3	6	6	1	1	30.5556
18	Meru	Dog	male	4	5	6	0.833333	1	30.5556
18	Meru	Dog	male	5	2	6	0.333333	1	30.5556
18	Meru	Dog	male	6	6	6	1	1	30.5556
19	Nuru	Dog	male	1	3	6	0.5	1	36.5709
19	Nuru	Dog	male	2	1	6	0.166667	1	36.5709
19	Nuru	Dog	male	3	4	6	0.666667	1	36.5709
19	Nuru	Dog	male	4	3	6	0.5	1	36.5709
19	Nuru	Dog	male	5	3	6	0.5	1	36.5709
19	Nuru	Dog	male	6	3	6	0.5	1	36.5709
20	Pepeo	Dog	male	1	2	6	0.333333	0	48.8551
20	Pepeo	Dog	male	2	6	6	1	0	48.8551
20	Pepeo	Dog	male	3	4	6	0.666667	0	48.8551
20	Pepeo	Dog	male	4	6	6	1	0	48.8551
20	Pepeo	Dog	male	5	3	6	0.5	0	48.8551
20	Pepeo	Dog	male	6	3	6	0.5	0	48.8551
21	Sahibu	Dog	male	1	3	6	0.5	0	0
21	Sahibu	Dog	male	2	5	6	0.833333	0	0
21	Sahibu	Dog	male	3	6	6	1	0	0
21	Sahibu	Dog	male	4	6	6	1	0	0
21	Sahibu	Dog	male	5	6	6	1	0	0
21	Sahibu	Dog	male	6	6	6	1	0	0
22	Gombo	Dog	male	1	0	6	0	0	0
22	Gombo	Dog	male	2	0	6	0	0	0
22	Gombo	Dog	male	3	4	6	0.666667	0	0
22	Gombo	Dog	male	4	1	6	0.166667	0	0
22	Gombo	Dog	male	5	1	6	0.166667	0	0
22	Gombo	Dog	male	6	0	6	0	0	0
23	Imara	Dog	female	1	0	6	0	0	4.16667
23	Imara	Dog	female	2	0	6	0	0	4.16667
23	Imara	Dog	female	3	0	6	0	0	4.16667
23	Imara	Dog	female	4	0	6	0	0	4.16667
23	Imara	Dog	female	5	0	6	0	0	4.16667
23	Imara	Dog	female	6	0	6	0	0	4.16667
24	Panya	Dog	female	1	2	6	0.333333	0	12.4625
24	Panya	Dog	female	2	4	6	0.666667	0	12.4625
24	Panya	Dog	female	3	0	6	0	0	12.4625
24	Panya	Dog	female	4	2	6	0.333333	0	12.4625
24	Panya	Dog	female	5	6	6	1	0	12.4625
24	Panya	Dog	female	6	5	6	0.833333	0	12.4625
25	Etu	Wolf	male	1	2	6	0.833333	0	0
25	Etu	Wolf	male	2	3	6	0.833333	0	0
25	Etu	Wolf	male	3	0	6	0.833333	0	0
25	Etu	Wolf	male	4	3	6	0.833333	0	0
25	Etu	Wolf	male	5	0	6	0.833333	0	0
25	Etu	Wolf	male	6	5	6	0.833333	0	0
26	Maikan	Wolf	male	1	2	6	0.833333	0	0
26	Maikan	Wolf	male	2	2	6	0.833333	0	0
26	Maikan	Wolf	male	3	4	6	0.833333	0	0
26	Maikan	Wolf	male	4	5	6	0.833333	0	0
26	Maikan	Wolf	male	5	6	6	0.833333	0	0
26	Maikan	Wolf	male	6	0	6	0.833333	0	0
27	Tekoa	Wolf	male	1	3	6	0.833333	0	0
27	Tekoa	Wolf	male	2	6	6	0.833333	0	0
27	Tekoa	Wolf	male	3	6	6	0.833333	0	0
27	Tekoa	Wolf	male	4	6	6	0.833333	0	0
27	Tekoa	Wolf	male	5	6	6	0.833333	0	0
27	Tekoa	Wolf	male	6	6	6	0.833333	0	0

## Sheet: Spontaneous Condition Behaviour
id	name	species	sex	session	trial	training	prev_success	first_on_app	bin_first_on_app	f_gazehuman	f_success	stealrope	d_within_1bl_tray
1	Amarok	wolf	male	1	1	1	1.04167	animal	1	0	1	0	13.2
1	Amarok	wolf	male	1	2	1	1.04167	human_cooperator	0	0	0	1	1.6
1	Amarok	wolf	male	1	3	1	1.04167	animal	1	0	1	0	6.2
1	Amarok	wolf	male	1	4	1	1.04167	human_cooperator	0	0	0	1	2.2
1	Amarok	wolf	male	1	5	1	1.04167	animal	1	0	1	0	8
1	Amarok	wolf	male	1	6	1	1.04167	human_cooperator	0	0	0	1	5.4
1	Amarok	wolf	male	2	1	1	1.04167	animal	1	0	1	0	10.8
1	Amarok	wolf	male	2	2	1	1.04167	human_cooperator	0	0	0	1	2.2
1	Amarok	wolf	male	2	3	1	1.04167	animal	1	0	1	0	7
1	Amarok	wolf	male	2	4	1	1.04167	human_cooperator	0	0	0	1	3
1	Amarok	wolf	male	2	5	1	1.04167	animal	1	0	1	0	7.4
1	Amarok	wolf	male	2	6	1	1.04167	human_cooperator	0	0	0	1	2.4
1	Amarok	wolf	male	3	1	1	1.04167	animal	1	0	1	0	10.2
1	Amarok	wolf	male	3	2	1	1.04167	human_cooperator	0	0	0	1	2.6
1	Amarok	wolf	male	3	3	1	1.04167	animal	1	0	1	0	8.4
1	Amarok	wolf	male	3	4	1	1.04167	human_cooperator	0	0	0	1	2.6
1	Amarok	wolf	male	3	5	1	1.04167	animal	1	0	1	0	8
1	Amarok	wolf	male	3	6	1	1.04167	human_cooperator	0	0	0	1	2.6
1	Amarok	wolf	male	4	1	1	1.04167	animal	1	0	1	0	9.6
1	Amarok	wolf	male	4	2	1	1.04167	human_cooperator	0	0	0	1	2.2
1	Amarok	wolf	male	4	3	1	1.04167	animal	1	0	1	0	7.6
1	Amarok	wolf	male	4	4	1	1.04167	human_cooperator	0	0	0	1	3
1	Amarok	wolf	male	4	5	1	1.04167	animal	1	0	1	0	6.4
1	Amarok	wolf	male	4	6	1	1.04167	human_cooperator	0	0	0	1	3
1	Amarok	wolf	male	5	1	1	1.04167	animal	1	0	1	0	8.6
1	Amarok	wolf	male	5	2	1	1.04167	human_cooperator	0	0	0	1	2.6
1	Amarok	wolf	male	5	3	1	1.04167	animal	1	0	1	0	7.4
1	Amarok	wolf	male	5	4	1	1.04167	human_cooperator	0	0	0	1	2.8
1	Amarok	wolf	male	5	5	1	1.04167	animal	1	0	1	0	6.6
1	Amarok	wolf	male	5	6	1	1.04167	human_cooperator	0	0	0	1	2.8
1	Amarok	wolf	male	6	1	1	1.04167	animal	1	0	0	0	7.4
1	Amarok	wolf	male	6	2	1	1.04167	human_cooperator	0	0	0	1	2.6
1	Amarok	wolf	male	6	3	1	1.04167	animal	1	0	1	0	6.2
1	Amarok	wolf	male	6	4	1	1.04167	human_cooperator	0	0	0	1	3.4
1	Amarok	wolf	male	6	5	1	1.04167	animal	1	0	1	0	5
1	Amarok	wolf	male	6	6	1	1.04167	human_cooperator	0	0	0	1	5.2
2	Aragorn	wolf	male	1	1	0	68.05	animal	1	1	1	0	6.6
2	Aragorn	wolf	male	1	2	0	68.05	human_cooperator	0	0	1	0	1.8
2	Aragorn	wolf	male	1	3	0	68.05	animal	1	0	1	0	4.8
2	Aragorn	wolf	male	1	4	0	68.05	human_cooperator	0	0	1	0	2.2
2	Aragorn	wolf	male	1	5	0	68.05	animal	1	0	1	0	5.4
2	Aragorn	wolf	male	1	6	0	68.05	human_cooperator	0	0	1	0	1.8
2	Aragorn	wolf	male	2	1	0	68.05	animal	1	0	1	0	5.8
2	Aragorn	wolf	male	2	2	0	68.05	human_cooperator	0	0	1	0	1.4
2	Aragorn	wolf	male	2	3	0	68.05	animal	1	1	1	0	6
2	Aragorn	wolf	male	2	4	0	68.05	human_cooperator	0	0	1	0	1.6
2	Aragorn	wolf	male	2	5	0	68.05	animal	1	0	1	0	5.4
2	Aragorn	wolf	male	2	6	0	68.05	human_cooperator	0	0	1	0	1.6
2	Aragorn	wolf	male	3	1	0	68.05	animal	1	0	1	0	6
2	Aragorn	wolf	male	3	2	0	68.05	human_cooperator	0	0	1	0	1.4
2	Aragorn	wolf	male	3	3	0	68.05	animal	1	0	1	0	4.2
2	Aragorn	wolf	male	3	4	0	68.05	human_cooperator	0	0	0	1	3.6
2	Aragorn	wolf	male	3	5	0	68.05	animal	1	0	1	0	3.6
2	Aragorn	wolf	male	3	6	0	68.05	human_cooperator	0	0	1	0	2
2	Aragorn	wolf	male	4	1	0	68.05	animal	1	0	1	0	4.4
2	Aragorn	wolf	male	4	2	0	68.05	human_cooperator	0	0	1	0	2
2	Aragorn	wolf	male	4	3	0	68.05	animal	1	0	1	0	4.8
2	Aragorn	wolf	male	4	4	0	68.05	human_cooperator	0	0	1	0	2.2
2	Aragorn	wolf	male	4	5	0	68.05	animal	1	0	1	0	3.8
2	Aragorn	wolf	male	4	6	0	68.05	human_cooperator	0	0	1	0	2.2
2	Aragorn	wolf	male	5	1	0	68.05	animal	1	0	1	0	8.2
2	Aragorn	wolf	male	5	2	0	68.05	human_cooperator	0	0	1	0	2
2	Aragorn	wolf	male	5	3	0	68.05	animal	1	0	1	0	4.6
2	Aragorn	wolf	male	5	4	0	68.05	human_cooperator	0	0	1	0	2
2	Aragorn	wolf	male	5	5	0	68.05	animal	1	0	1	0	3.4
2	Aragorn	wolf	male	5	6	0	68.05	human_cooperator	0	0	1	0	1.6
2	Aragorn	wolf	male	6	1	0	68.05	animal	1	1	1	0	9
2	Aragorn	wolf	male	6	2	0	68.05	human_cooperator	0	0	1	0	2.8
2	Aragorn	wolf	male	6	3	0	68.05	animal	1	0	1	0	4.6
2	Aragorn	wolf	male	6	4	0	68.05	human_cooperator	0	0	1	0	1.8
2	Aragorn	wolf	male	6	5	0	68.05	animal	1	0	1	0	2.4
2	Aragorn	wolf	male	6	6	0	68.05	human_cooperator	0	0	1	0	1.8
3	Asali	dog	male	1	1	1	0	human_cooperator	0	0	0	0	0
3	Asali	dog	male	1	2	1	0	animal	1	1	0	0	13.2
3	Asali	dog	male	1	3	1	0	human_cooperator	0	2	0	0	11.8
3	Asali	dog	male	1	4	1	0	animal	1	1	1	0	21.8
3	Asali	dog	male	1	5	1	0	animal	1	0	1	0	9
3	Asali	dog	male	1	6	1	0	human_cooperator	0	0	1	0	4
3	Asali	dog	male	2	1	1	0	animal	1	0	1	0	8.6
3	Asali	dog	male	2	2	1	0	human_cooperator	0	0	1	0	13
3	Asali	dog	male	2	3	1	0	animal	1	0	1	0	9.6
3	Asali	dog	male	2	4	1	0	human_cooperator	0	0	1	0	11.4
3	Asali	dog	male	2	5	1	0	animal	1	1	1	0	9
3	Asali	dog	male	2	6	1	0	human_cooperator	0	1	1	0	14
3	Asali	dog	male	3	1	1	0	animal	1	0	1	0	8.6
3	Asali	dog	male	3	2	1	0	human_cooperator	0	0	1	0	13
3	Asali	dog	male	3	3	1	0	human_cooperator	0	0	1	0	9.6
3	Asali	dog	male	3	4	1	0	human_cooperator	0	0	1	0	11.2
3	Asali	dog	male	3	5	1	0	animal	1	0	1	0	9
3	Asali	dog	male	3	6	1	0	human_cooperator	0	1	1	0	13.8
3	Asali	dog	male	4	1	1	0	human_cooperator	0	0	0	0	0
3	Asali	dog	male	4	2	1	0	human_cooperator	0	1	1	0	11.8
3	Asali	dog	male	4	3	1	0	animal	1	0	1	0	8
3	Asali	dog	male	4	4	1	0	human_cooperator	0	0	1	0	7.2
3	Asali	dog	male	4	5	1	0	animal	1	0	1	0	7.8
3	Asali	dog	male	4	6	1	0	human_cooperator	0	3	0	0	18.8
3	Asali	dog	male	5	1	1	0	animal	1	1	1	0	10.6
3	Asali	dog	male	5	2	1	0	human_cooperator	0	0	1	0	8.2
3	Asali	dog	male	5	3	1	0	animal	1	0	1	0	10.4
3	Asali	dog	male	5	4	1	0	human_cooperator	0	3	1	0	15.2
3	Asali	dog	male	5	5	1	0	animal	1	3	1	0	17.2
3	Asali	dog	male	5	6	1	0	human_cooperator	0	0	1	0	6.2
3	Asali	dog	male	6	1	1	0	animal	1	2	1	0	14.2
3	Asali	dog	male	6	2	1	0	human_cooperator	0	0	1	0	6.6
3	Asali	dog	male	6	3	1	0	animal	1	0	1	0	6.4
3	Asali	dog	male	6	4	1	0	human_cooperator	0	0	1	0	4.6
3	Asali	dog	male	6	5	1	0	animal	1	3	1	0	19.4
3	Asali	dog	male	6	6	1	0	human_cooperator	0	0	1	0	4.6
4	Binti	dog	female	1	1	1	0	animal	1	1	0	0	12.8
4	Binti	dog	female	1	2	1	0	human_cooperator	0	0	0	0	18.4
4	Binti	dog	female	1	3	1	0	human_cooperator	0	0	1	0	11
4	Binti	dog	female	1	4	1	0	animal	1	1	1	0	13.2
4	Binti	dog	female	1	5	1	0	human_cooperator	0	0	1	0	7.2
4	Binti	dog	female	1	6	1	0	animal	1	1	1	0	7.4
4	Binti	dog	female	2	1	1	0	human_cooperator	0	3	0	0	11.4
4	Binti	dog	female	2	2	1	0	human_cooperator	0	0	0	0	5
4	Binti	dog	female	2	3	1	0	human_cooperator	0	0	0	0	0
4	Binti	dog	female	2	4	1	0	human_cooperator	0	0	0	0	0
4	Binti	dog	female	2	5	1	0	animal	1	1	1	0	14.6
4	Binti	dog	female	2	6	1	0	human_cooperator	0	2	1	0	23.2
4	Binti	dog	female	3	1	1	0	animal	1	1	1	0	8.2
4	Binti	dog	female	3	2	1	0	human_cooperator	0	0	0	0	0
4	Binti	dog	female	3	3	1	0	human_cooperator	0	0	1	0	8.8
4	Binti	dog	female	3	4	1	0	human_cooperator	0	0	0	0	0
4	Binti	dog	female	3	5	1	0	animal	1	1	1	0	8.2
4	Binti	dog	female	3	6	1	0	human_cooperator	0	0	0	0	3.2
4	Binti	dog	female	4	1	1	0	animal	1	0	1	0	9.2
4	Binti	dog	female	4	2	1	0	human_cooperator	0	0	0	0	0
4	Binti	dog	female	4	3	1	0	human_cooperator	0	0	0	0	0
4	Binti	dog	female	4	4	1	0	human_cooperator	0	0	0	0	0
4	Binti	dog	female	4	5	1	0	human_cooperator	0	0	0	0	4.4
4	Binti	dog	female	4	6	1	0	human_cooperator	0	0	0	0	0
4	Binti	dog	female	5	1	1	0	animal	1	1	1	0	5.4
4	Binti	dog	female	5	2	1	0	human_cooperator	0	1	0	0	18.4
4	Binti	dog	female	5	3	1	0	human_cooperator	0	0	1	0	3
4	Binti	dog	female	5	4	1	0	human_cooperator	0	0	0	0	5.8
4	Binti	dog	female	5	5	1	0	animal	1	1	1	0	5.2
4	Binti	dog	female	5	6	1	0	human_cooperator	0	0	1	0	13.8
4	Binti	dog	female	6	1	1	0	human_cooperator	0	0	1	0	5.2
4	Binti	dog	female	6	2	1	0	human_cooperator	0	0	1	0	4.6
4	Binti	dog	female	6	3	1	0	animal	1	1	1	0	7.2
4	Binti	dog	female	6	4	1	0	human_cooperator	0	0	1	0	5.8
4	Binti	dog	female	6	5	1	0	animal	1	1	1	0	13.2
4	Binti	dog	female	6	6	1	0	human_cooperator	0	0	1	0	8.8
5	Chitto	wolf	male	1	1	0	62.0371	human_cooperator	0	0	1	0	9
5	Chitto	wolf	male	1	2	0	62.0371	human_cooperator	0	0	1	0	2.8
5	Chitto	wolf	male	1	3	0	62.0371	human_cooperator	0	0	1	0	3.4
5	Chitto	wolf	male	1	4	0	62.0371	human_cooperator	0	0	1	0	2.4
5	Chitto	wolf	male	1	5	0	62.0371	human_cooperator	0	0	1	0	2.2
5	Chitto	wolf	male	1	6	0	62.0371	human_cooperator	0	0	1	0	2.2
5	Chitto	wolf	male	2	1	0	62.0371	human_cooperator	0	0	1	0	4.2
5	Chitto	wolf	male	2	2	0	62.0371	human_cooperator	0	0	1	0	1.8
5	Chitto	wolf	male	2	3	0	62.0371	animal	1	1	0	1	6.8
5	Chitto	wolf	male	2	4	0	62.0371	human_cooperator	0	0	1	0	3.2
5	Chitto	wolf	male	2	5	0	62.0371	human_cooperator	0	0	1	0	2.2
5	Chitto	wolf	male	2	6	0	62.0371	human_cooperator	0	1	1	0	3.6
5	Chitto	wolf	male	3	1	0	62.0371	human_cooperator	0	0	1	0	1.8
5	Chitto	wolf	male	3	2	0	62.0371	human_cooperator	0	0	1	0	1.6
5	Chitto	wolf	male	3	3	0	62.0371	animal	1	0	1	0	4.6
5	Chitto	wolf	male	3	4	0	62.0371	human_cooperator	0	0	1	0	1.6
5	Chitto	wolf	male	3	5	0	62.0371	animal	1	0	1	0	3.8
5	Chitto	wolf	male	3	6	0	62.0371	human_cooperator	0	0	1	0	1.8
5	Chitto	wolf	male	4	1	0	62.0371	human_cooperator	0	0	1	0	2
5	Chitto	wolf	male	4	2	0	62.0371	human_cooperator	0	0	1	0	1.6
5	Chitto	wolf	male	4	3	0	62.0371	animal	1	1	0	1	7
5	Chitto	wolf	male	4	4	0	62.0371	human_cooperator	0	0	1	0	2.2
5	Chitto	wolf	male	4	5	0	62.0371	animal	1	0	1	0	2
5	Chitto	wolf	male	4	6	0	62.0371	human_cooperator	0	1	1	0	8
5	Chitto	wolf	male	5	1	0	62.0371	animal	1	0	1	0	3
5	Chitto	wolf	male	5	2	0	62.0371	human_cooperator	0	0	1	0	1.8
5	Chitto	wolf	male	5	3	0	62.0371	human_cooperator	0	0	1	0	3
5	Chitto	wolf	male	5	4	0	62.0371	human_cooperator	0	0	1	0	1.8
5	Chitto	wolf	male	5	5	0	62.0371	animal	1	0	1	0	3
5	Chitto	wolf	male	5	6	0	62.0371	human_cooperator	0	0	1	0	6.6
5	Chitto	wolf	male	6	1	0	62.0371	animal	1	1	0	1	4.6
5	Chitto	wolf	male	6	2	0	62.0371	human_cooperator	0	0	1	0	1.8
5	Chitto	wolf	male	6	3	0	62.0371	animal	1	0	1	0	4
5	Chitto	wolf	male	6	4	0	62.0371	human_cooperator	0	0	1	0	1.8
5	Chitto	wolf	male	6	5	0	62.0371	animal	1	0	1	0	4
5	Chitto	wolf	male	6	6	0	62.0371	human_cooperator	0	0	1	0	2.2
6	Geronimo	wolf	male	1	1	1	62.38	animal	1	0	0	0	10.8
6	Geronimo	wolf	male	1	2	1	62.38	human_cooperator	0	0	0	1	3.2
6	Geronimo	wolf	male	1	3	1	62.38	animal	1	0	1	0	4.4
6	Geronimo	wolf	male	1	4	1	62.38	human_cooperator	0	0	0	1	3.6
6	Geronimo	wolf	male	1	5	1	62.38	animal	1	0	1	0	5.2
6	Geronimo	wolf	male	1	6	1	62.38	human_cooperator	0	0	0	1	3
6	Geronimo	wolf	male	2	1	1	62.38	animal	1	0	1	0	9.6
6	Geronimo	wolf	male	2	2	1	62.38	human_cooperator	0	0	0	1	2.2
6	Geronimo	wolf	male	2	3	1	62.38	animal	1	0	1	0	4.2
6	Geronimo	wolf	male	2	4	1	62.38	human_cooperator	0	0	0	1	2
6	Geronimo	wolf	male	2	5	1	62.38	animal	1	0	1	0	3.6
6	Geronimo	wolf	male	2	6	1	62.38	human_cooperator	0	0	0	1	1.6
6	Geronimo	wolf	male	3	1	1	62.38	animal	1	0	1	0	6.8
6	Geronimo	wolf	male	3	2	1	62.38	human_cooperator	0	0	0	1	2
6	Geronimo	wolf	male	3	3	1	62.38	animal	1	0	1	0	4.6
6	Geronimo	wolf	male	3	4	1	62.38	human_cooperator	0	0	0	1	2
6	Geronimo	wolf	male	3	5	1	62.38	animal	1	0	1	0	4.2
6	Geronimo	wolf	male	3	6	1	62.38	human_cooperator	0	0	0	1	2.4
6	Geronimo	wolf	male	4	1	1	62.38	animal	1	0	1	0	11.6
6	Geronimo	wolf	male	4	2	1	62.38	human_cooperator	0	0	0	1	2.4
6	Geronimo	wolf	male	4	3	1	62.38	animal	1	0	1	0	4
6	Geronimo	wolf	male	4	4	1	62.38	human_cooperator	0	0	0	1	2.8
6	Geronimo	wolf	male	4	5	1	62.38	animal	1	0	1	0	3.8
6	Geronimo	wolf	male	4	6	1	62.38	human_cooperator	0	0	0	1	5.2
6	Geronimo	wolf	male	5	1	1	62.38	human_cooperator	0	0	0	1	4
6	Geronimo	wolf	male	5	2	1	62.38	human_cooperator	0	0	1	0	1.6
6	Geronimo	wolf	male	5	3	1	62.38	human_cooperator	0	0	1	0	2.2
6	Geronimo	wolf	male	5	4	1	62.38	human_cooperator	0	0	1	0	2
6	Geronimo	wolf	male	5	5	1	62.38	human_cooperator	0	0	0	1	3.2
6	Geronimo	wolf	male	5	6	1	62.38	human_cooperator	0	0	0	0	0
6	Geronimo	wolf	male	6	1	1	62.38	animal	1	0	1	0	5.4
6	Geronimo	wolf	male	6	2	1	62.38	human_cooperator	0	0	0	1	1.8
6	Geronimo	wolf	male	6	3	1	62.38	animal	1	0	1	0	3.6
6	Geronimo	wolf	male	6	4	1	62.38	human_cooperator	0	0	0	1	11.8
6	Geronimo	wolf	male	6	5	1	62.38	animal	1	0	1	0	3.2
6	Geronimo	wolf	male	6	6	1	62.38	human_cooperator	0	0	0	1	3.2
7	Gombo	dog	male	1	1	0	0	human_cooperator	0	0	0	0	0
7	Gombo	dog	male	1	2	0	0	human_cooperator	0	0	0	0	0
7	Gombo	dog	male	1	3	0	0	human_cooperator	0	0	0	0	0
7	Gombo	dog	male	1	4	0	0	human_cooperator	0	0	0	0	0
7	Gombo	dog	male	1	5	0	0	human_cooperator	0	0	0	0	0
7	Gombo	dog	male	1	6	0	0	human_cooperator	0	0	0	0	0
7	Gombo	dog	male	2	1	0	0	human_cooperator	0	0	0	0	0
7	Gombo	dog	male	2	2	0	0	human_cooperator	0	0	0	0	0
7	Gombo	dog	male	2	3	0	0	human_cooperator	0	0	0	0	0
7	Gombo	dog	male	2	4	0	0	human_cooperator	0	0	0	0	0
7	Gombo	dog	male	2	5	0	0	human_cooperator	0	0	0	0	7.4
7	Gombo	dog	male	2	6	0	0	human_cooperator	0	0	0	0	0
7	Gombo	dog	male	3	1	0	0	human_cooperator	0	1	0	1	4.2
7	Gombo	dog	male	3	2	0	0	human_cooperator	0	0	1	0	3
7	Gombo	dog	male	3	3	0	0	animal	1	0	0	1	4.2
7	Gombo	dog	male	3	4	0	0	human_cooperator	0	1	1	0	10.8
7	Gombo	dog	male	3	5	0	0	animal	1	1	1	0	8.6
7	Gombo	dog	male	3	6	0	0	human_cooperator	0	0	1	0	2.6
7	Gombo	dog	male	4	1	0	0	animal	1	1	0	1	8.4
7	Gombo	dog	male	4	2	0	0	human_cooperator	0	0	0	0	0
7	Gombo	dog	male	4	3	0	0	human_cooperator	0	0	0	0	0
7	Gombo	dog	male	4	4	0	0	human_cooperator	0	0	0	0	0
7	Gombo	dog	male	4	5	0	0	animal	1	1	1	0	8.4
7	Gombo	dog	male	4	6	0	0	human_cooperator	0	0	0	1	3.4
7	Gombo	dog	male	5	1	0	0	human_cooperator	0	0	0	0	0
7	Gombo	dog	male	5	2	0	0	human_cooperator	0	0	0	0	0
7	Gombo	dog	male	5	3	0	0	human_cooperator	0	0	1	0	2.6
7	Gombo	dog	male	5	4	0	0	human_cooperator	0	0	0	1	2.8
7	Gombo	dog	male	5	5	0	0	human_cooperator	0	0	0	0	0
7	Gombo	dog	male	5	6	0	0	human_cooperator	0	0	0	0	0
7	Gombo	dog	male	6	1	0	0	human_cooperator	0	0	0	0	0
7	Gombo	dog	male	6	2	0	0	human_cooperator	0	0	0	0	0
7	Gombo	dog	male	6	3	0	0	human_cooperator	0	0	0	0	0
7	Gombo	dog	male	6	4	0	0	human_cooperator	0	0	0	0	11.8
7	Gombo	dog	male	6	5	0	0	human_cooperator	0	0	0	0	0
7	Gombo	dog	male	6	6	0	0	human_cooperator	0	0	0	0	16.2
8	Imara	dog	female	1	1	0	4.16667	human_cooperator	0	0	0	0	12.6
8	Imara	dog	female	1	2	0	4.16667	human_cooperator	0	1	0	0	8.6
8	Imara	dog	female	1	3	0	4.16667	animal	1	3	0	0	9.6
8	Imara	dog	female	1	4	0	4.16667	human_cooperator	0	0	0	0	0
8	Imara	dog	female	1	5	0	4.16667	human_cooperator	0	0	0	0	6.8
8	Imara	dog	female	1	6	0	4.16667	human_cooperator	0	0	0	0	0
8	Imara	dog	female	2	1	0	4.16667	animal	1	1	0	0	6.8
8	Imara	dog	female	2	2	0	4.16667	human_cooperator	0	2	0	0	6.8
8	Imara	dog	female	2	3	0	4.16667	human_cooperator	0	1	0	0	9
8	Imara	dog	female	2	4	0	4.16667	human_cooperator	0	1	0	0	4.4
8	Imara	dog	female	2	5	0	4.16667	human_cooperator	0	1	0	0	6.8
8	Imara	dog	female	2	6	0	4.16667	human_cooperator	0	0	0	0	2.8
8	Imara	dog	female	3	1	0	4.16667	animal	1	0	0	0	9.4
8	Imara	dog	female	3	2	0	4.16667	human_cooperator	0	0	0	0	0
8	Imara	dog	female	3	3	0	4.16667	human_cooperator	0	0	0	0	0
8	Imara	dog	female	3	4	0	4.16667	human_cooperator	0	0	0	0	0
8	Imara	dog	female	3	5	0	4.16667	human_cooperator	0	0	0	0	0
8	Imara	dog	female	3	6	0	4.16667	human_cooperator	0	0	0	0	0
8	Imara	dog	female	4	1	0	4.16667	human_cooperator	0	0	0	0	0
8	Imara	dog	female	4	2	0	4.16667	human_cooperator	0	0	0	0	11
8	Imara	dog	female	4	3	0	4.16667	human_cooperator	0	0	0	0	0
8	Imara	dog	female	4	4	0	4.16667	human_cooperator	0	0	0	0	0
8	Imara	dog	female	4	5	0	4.16667	human_cooperator	0	0	0	0	0
8	Imara	dog	female	4	6	0	4.16667	human_cooperator	0	0	0	0	0
8	Imara	dog	female	5	1	0	4.16667	human_cooperator	0	0	0	0	0
8	Imara	dog	female	5	2	0	4.16667	human_cooperator	0	4	0	0	10.8
8	Imara	dog	female	5	3	0	4.16667	human_cooperator	0	0	0	0	0
8	Imara	dog	female	5	4	0	4.16667	human_cooperator	0	0	0	0	0
8	Imara	dog	female	5	5	0	4.16667	human_cooperator	0	1	0	0	14
8	Imara	dog	female	5	6	0	4.16667	human_cooperator	0	0	0	0	0
8	Imara	dog	female	6	1	0	4.16667	human_cooperator	0	0	0	0	0.2
8	Imara	dog	female	6	2	0	4.16667	human_cooperator	0	2	0	0	14.2
8	Imara	dog	female	6	3	0	4.16667	human_cooperator	0	2	0	0	7.8
8	Imara	dog	female	6	4	0	4.16667	human_cooperator	0	0	0	0	0
8	Imara	dog	female	6	5	0	4.16667	animal	1	0	0	0	7
8	Imara	dog	female	6	6	0	4.16667	human_cooperator	0	3	0	0	14.8
9	Kaspar	wolf	male	1	1	0	65.0408	animal	1	1	1	0	5.2
9	Kaspar	wolf	male	1	2	0	65.0408	human_cooperator	0	0	0	1	8.8
9	Kaspar	wolf	male	1	3	0	65.0408	animal	1	1	1	0	5.8
9	Kaspar	wolf	male	1	4	0	65.0408	human_cooperator	0	0	0	1	6
9	Kaspar	wolf	male	1	5	0	65.0408	animal	1	2	1	0	5
9	Kaspar	wolf	male	1	6	0	65.0408	human_cooperator	0	0	0	1	6.2
9	Kaspar	wolf	male	2	1	0	65.0408	animal	1	1	1	0	8.8
9	Kaspar	wolf	male	2	2	0	65.0408	human_cooperator	0	0	0	1	5.2
9	Kaspar	wolf	male	2	3	0	65.0408	animal	1	1	1	0	4.6
9	Kaspar	wolf	male	2	4	0	65.0408	human_cooperator	0	0	0	1	6
9	Kaspar	wolf	male	2	5	0	65.0408	animal	1	1	1	0	5.2
9	Kaspar	wolf	male	2	6	0	65.0408	human_cooperator	0	0	0	1	3.2
9	Kaspar	wolf	male	3	1	0	65.0408	animal	1	0	1	0	5.4
9	Kaspar	wolf	male	3	2	0	65.0408	human_cooperator	0	0	1	0	2
9	Kaspar	wolf	male	3	3	0	65.0408	animal	1	2	1	0	6
9	Kaspar	wolf	male	3	4	0	65.0408	human_cooperator	0	0	0	1	3
9	Kaspar	wolf	male	3	5	0	65.0408	animal	1	2	1	0	6
9	Kaspar	wolf	male	3	6	0	65.0408	human_cooperator	0	0	0	1	4.2
9	Kaspar	wolf	male	4	1	0	65.0408	animal	1	1	1	0	4.6
9	Kaspar	wolf	male	4	2	0	65.0408	human_cooperator	0	0	0	1	8.2
9	Kaspar	wolf	male	4	3	0	65.0408	animal	1	0	1	0	3.6
9	Kaspar	wolf	male	4	4	0	65.0408	human_cooperator	0	0	0	0	8
9	Kaspar	wolf	male	4	5	0	65.0408	animal	1	1	1	0	4
9	Kaspar	wolf	male	4	6	0	65.0408	human_cooperator	0	0	1	0	3.4
9	Kaspar	wolf	male	5	1	0	65.0408	animal	1	0	1	0	4.4
9	Kaspar	wolf	male	5	2	0	65.0408	human_cooperator	0	0	1	0	5.4
9	Kaspar	wolf	male	5	3	0	65.0408	animal	1	0	1	0	4.2
9	Kaspar	wolf	male	5	4	0	65.0408	human_cooperator	0	0	0	1	4
9	Kaspar	wolf	male	5	5	0	65.0408	animal	1	1	1	0	4
9	Kaspar	wolf	male	5	6	0	65.0408	human_cooperator	0	0	1	0	4.8
9	Kaspar	wolf	male	6	1	0	65.0408	animal	1	2	1	0	4.6
9	Kaspar	wolf	male	6	2	0	65.0408	human_cooperator	0	0	1	0	3.8
9	Kaspar	wolf	male	6	3	0	65.0408	animal	1	0	1	0	8.6
9	Kaspar	wolf	male	6	4	0	65.0408	human_cooperator	0	0	1	0	2
9	Kaspar	wolf	male	6	5	0	65.0408	animal	1	0	1	0	6.8
9	Kaspar	wolf	male	6	6	0	65.0408	human_cooperator	0	0	1	0	1.8
10	Kenai	wolf	male	1	1	1	1.04167	human_cooperator	0	0	0	1	1.2
10	Kenai	wolf	male	1	2	1	1.04167	human_cooperator	0	0	1	0	2
10	Kenai	wolf	male	1	3	1	1.04167	animal	1	0	1	0	5.6
10	Kenai	wolf	male	1	4	1	1.04167	human_cooperator	0	0	0	1	1.6
10	Kenai	wolf	male	1	5	1	1.04167	animal	1	0	1	0	5
10	Kenai	wolf	male	1	6	1	1.04167	human_cooperator	0	0	0	1	1.6
10	Kenai	wolf	male	2	1	1	1.04167	animal	1	1	0	1	4.6
10	Kenai	wolf	male	2	2	1	1.04167	human_cooperator	0	0	0	1	2.4
10	Kenai	wolf	male	2	3	1	1.04167	human_cooperator	0	0	1	0	1.8
10	Kenai	wolf	male	2	4	1	1.04167	human_cooperator	0	0	0	1	2
10	Kenai	wolf	male	2	5	1	1.04167	animal	1	1	1	0	3.6
10	Kenai	wolf	male	2	6	1	1.04167	human_cooperator	0	0	0	1	2.6
10	Kenai	wolf	male	3	1	1	1.04167	animal	1	0	1	0	4.6
10	Kenai	wolf	male	3	2	1	1.04167	human_cooperator	0	0	1	0	2.2
10	Kenai	wolf	male	3	3	1	1.04167	animal	1	0	1	0	4.4
10	Kenai	wolf	male	3	4	1	1.04167	human_cooperator	0	0	0	1	3.2
10	Kenai	wolf	male	3	5	1	1.04167	animal	1	0	1	0	6.8
10	Kenai	wolf	male	3	6	1	1.04167	human_cooperator	0	0	0	1	3
10	Kenai	wolf	male	4	1	1	1.04167	animal	1	0	1	0	3.4
10	Kenai	wolf	male	4	2	1	1.04167	human_cooperator	0	0	0	1	2.8
10	Kenai	wolf	male	4	3	1	1.04167	animal	1	0	1	0	2.2
10	Kenai	wolf	male	4	4	1	1.04167	human_cooperator	0	0	1	0	2.6
10	Kenai	wolf	male	4	5	1	1.04167	animal	1	0	1	0	4.8
10	Kenai	wolf	male	4	6	1	1.04167	human_cooperator	0	0	1	0	2.6
10	Kenai	wolf	male	5	1	1	1.04167	animal	1	0	1	0	4.8
10	Kenai	wolf	male	5	2	1	1.04167	human_cooperator	0	0	1	0	1.8
10	Kenai	wolf	male	5	3	1	1.04167	animal	1	0	1	0	3.4
10	Kenai	wolf	male	5	4	1	1.04167	human_cooperator	0	0	1	0	2
10	Kenai	wolf	male	5	5	1	1.04167	animal	1	0	1	0	4.4
10	Kenai	wolf	male	5	6	1	1.04167	human_cooperator	0	0	1	0	2.6
10	Kenai	wolf	male	6	1	1	1.04167	animal	1	0	1	0	5.2
10	Kenai	wolf	male	6	2	1	1.04167	human_cooperator	0	0	1	0	1.8
10	Kenai	wolf	male	6	3	1	1.04167	animal	1	0	1	0	7.4
10	Kenai	wolf	male	6	4	1	1.04167	human_cooperator	0	0	1	0	2
10	Kenai	wolf	male	6	5	1	1.04167	animal	1	0	1	0	4.4
10	Kenai	wolf	male	6	6	1	1.04167	human_cooperator	0	0	0	0	5.8
11	Maisha	dog	male	1	1	1	0	human_cooperator	0	0	0	0	3.2
11	Maisha	dog	male	1	2	1	0	human_cooperator	0	2	0	0	4.4
11	Maisha	dog	male	1	3	1	0	human_cooperator	0	7	0	0	11.8
11	Maisha	dog	male	1	4	1	0	human_cooperator	0	0	0	0	0
11	Maisha	dog	male	1	5	1	0	human_cooperator	0	2	0	0	12.8
11	Maisha	dog	male	1	6	1	0	human_cooperator	0	0	1	0	6
11	Maisha	dog	male	2	1	1	0	human_cooperator	0	0	0	0	1.6
11	Maisha	dog	male	2	2	1	0	human_cooperator	0	1	1	0	9
11	Maisha	dog	male	2	3	1	0	animal	1	2	1	0	11.8
11	Maisha	dog	male	2	4	1	0	human_cooperator	0	0	1	0	2.8
11	Maisha	dog	male	2	5	1	0	animal	1	2	0	0	13.6
11	Maisha	dog	male	2	6	1	0	human_cooperator	0	0	0	0	11.8
11	Maisha	dog	male	3	1	1	0	animal	1	1	0	0	8.4
11	Maisha	dog	male	3	2	1	0	human_cooperator	0	0	0	0	0
11	Maisha	dog	male	3	3	1	0	human_cooperator	0	0	0	0	0
11	Maisha	dog	male	3	4	1	0	human_cooperator	0	1	0	0	9.6
11	Maisha	dog	male	3	5	1	0	animal	1	4	0	0	18.2
11	Maisha	dog	male	3	6	1	0	human_cooperator	0	1	0	0	1.8
11	Maisha	dog	male	4	1	1	0	animal	1	10	0	0	21.6
11	Maisha	dog	male	4	2	1	0	human_cooperator	0	2	0	0	12.2
11	Maisha	dog	male	4	3	1	0	human_cooperator	0	8	0	0	24.2
11	Maisha	dog	male	4	4	1	0	human_cooperator	0	3	0	0	15
11	Maisha	dog	male	4	5	1	0	human_cooperator	0	9	0	0	27.6
11	Maisha	dog	male	4	6	1	0	human_cooperator	0	0	0	0	0
11	Maisha	dog	male	5	1	1	0	human_cooperator	0	0	0	0	0
11	Maisha	dog	male	5	2	1	0	human_cooperator	0	0	0	0	0
11	Maisha	dog	male	5	3	1	0	human_cooperator	0	0	0	0	0
11	Maisha	dog	male	5	4	1	0	human_cooperator	0	0	0	0	1
11	Maisha	dog	male	5	5	1	0	animal	1	3	0	0	12.8
11	Maisha	dog	male	5	6	1	0	human_cooperator	0	2	0	0	9
11	Maisha	dog	male	6	1	1	0	animal	1	2	0	0	7.6
11	Maisha	dog	male	6	2	1	0	human_cooperator	0	1	1	0	11.6
11	Maisha	dog	male	6	3	1	0	animal	1	0	1	0	5.6
11	Maisha	dog	male	6	4	1	0	human_cooperator	0	0	1	0	5.8
11	Maisha	dog	male	6	5	1	0	animal	1	0	1	0	4.8
11	Maisha	dog	male	6	6	1	0	human_cooperator	0	0	1	0	4.6
12	Meru	dog	male	1	1	1	30.5556	animal	1	3	1	0	10
12	Meru	dog	male	1	2	1	30.5556	human_cooperator	0	0	0	0	10.2
12	Meru	dog	male	1	3	1	30.5556	animal	1	1	1	0	7.4
12	Meru	dog	male	1	4	1	30.5556	human_cooperator	0	0	0	0	0
12	Meru	dog	male	1	5	1	30.5556	animal	1	0	1	0	5.8
12	Meru	dog	male	1	6	1	30.5556	human_cooperator	0	0	0	0	8.2
12	Meru	dog	male	2	1	1	30.5556	animal	1	3	1	0	10
12	Meru	dog	male	2	2	1	30.5556	human_cooperator	0	0	0	0	10.2
12	Meru	dog	male	2	3	1	30.5556	animal	1	1	1	0	7.4
12	Meru	dog	male	2	4	1	30.5556	human_cooperator	0	0	0	0	0
12	Meru	dog	male	2	5	1	30.5556	animal	1	0	1	0	5.8
12	Meru	dog	male	2	6	1	30.5556	human_cooperator	0	0	0	0	8.2
12	Meru	dog	male	3	1	1	30.5556	animal	1	0	1	0	6.6
12	Meru	dog	male	3	2	1	30.5556	human_cooperator	0	0	1	0	6.2
12	Meru	dog	male	3	3	1	30.5556	animal	1	0	1	0	4.8
12	Meru	dog	male	3	4	1	30.5556	human_cooperator	0	0	1	0	6.8
12	Meru	dog	male	3	5	1	30.5556	animal	1	0	1	0	3.6
12	Meru	dog	male	3	6	1	30.5556	human_cooperator	0	0	1	0	2.2
12	Meru	dog	male	4	1	1	30.5556	animal	1	1	1	0	7.4
12	Meru	dog	male	4	2	1	30.5556	human_cooperator	0	0	1	0	3
12	Meru	dog	male	4	3	1	30.5556	animal	1	0	0	0	5.4
12	Meru	dog	male	4	5	1	30.5556	animal	1	0	1	0	5
12	Meru	dog	male	4	6	1	30.5556	human_cooperator	0	0	1	0	1.6
12	Meru	dog	male	5	1	1	30.5556	human_cooperator	0	0	0	0	8.2
12	Meru	dog	male	5	2	1	30.5556	human_cooperator	0	0	1	0	2.4
12	Meru	dog	male	5	3	1	30.5556	animal	1	1	1	0	9.4
12	Meru	dog	male	5	4	1	30.5556	human_cooperator	0	2	0	0	18.6
12	Meru	dog	male	5	5	1	30.5556	human_cooperator	0	0	0	0	0
12	Meru	dog	male	5	6	1	30.5556	human_cooperator	0	1	0	0	19.8
12	Meru	dog	male	6	1	1	30.5556	animal	1	1	1	0	9.4
12	Meru	dog	male	6	2	1	30.5556	human_cooperator	0	0	1	0	2
12	Meru	dog	male	6	3	1	30.5556	animal	1	0	1	0	7.6
12	Meru	dog	male	6	4	1	30.5556	human_cooperator	0	0	1	0	1.8
12	Meru	dog	male	6	5	1	30.5556	animal	1	0	1	0	5.2
12	Meru	dog	male	6	6	1	30.5556	human_cooperator	0	0	1	0	1.8
13	Nanuk	wolf	male	1	1	1	88.8889	human_cooperator	0	0	0	0	1.2
13	Nanuk	wolf	male	1	2	1	88.8889	human_cooperator	0	0	1	0	4.4
13	Nanuk	wolf	male	1	3	1	88.8889	animal	1	2	1	0	6.6
13	Nanuk	wolf	male	1	4	1	88.8889	human_cooperator	0	0	0	1	3.4
13	Nanuk	wolf	male	1	5	1	88.8889	animal	1	1	1	0	7
13	Nanuk	wolf	male	1	6	1	88.8889	human_cooperator	0	0	0	1	3.2
13	Nanuk	wolf	male	2	1	1	88.8889	animal	1	1	1	0	8.8
13	Nanuk	wolf	male	2	2	1	88.8889	human_cooperator	0	0	1	0	10.4
13	Nanuk	wolf	male	2	3	1	88.8889	animal	1	1	1	0	8.6
13	Nanuk	wolf	male	2	4	1	88.8889	human_cooperator	0	0	0	1	15.8
13	Nanuk	wolf	male	2	5	1	88.8889	animal	1	0	1	0	6.4
13	Nanuk	wolf	male	2	6	1	88.8889	human_cooperator	0	0	1	0	5.2
13	Nanuk	wolf	male	3	1	1	88.8889	animal	1	1	1	0	7.4
13	Nanuk	wolf	male	3	2	1	88.8889	human_cooperator	0	0	1	0	3.2
13	Nanuk	wolf	male	3	3	1	88.8889	animal	1	0	1	0	7.2
13	Nanuk	wolf	male	3	4	1	88.8889	human_cooperator	0	0	1	0	3.4
13	Nanuk	wolf	male	3	5	1	88.8889	animal	1	1	1	0	6.6
13	Nanuk	wolf	male	3	6	1	88.8889	human_cooperator	0	0	1	0	4.8
13	Nanuk	wolf	male	4	1	1	88.8889	animal	1	0	1	0	5
13	Nanuk	wolf	male	4	2	1	88.8889	human_cooperator	0	0	1	0	2.8
13	Nanuk	wolf	male	4	3	1	88.8889	human_cooperator	0	0	1	0	4
13	Nanuk	wolf	male	4	4	1	88.8889	human_cooperator	0	0	1	0	2.4
13	Nanuk	wolf	male	4	5	1	88.8889	animal	1	1	1	0	5.6
13	Nanuk	wolf	male	4	6	1	88.8889	human_cooperator	0	0	1	0	2.4
13	Nanuk	wolf	male	5	1	1	88.8889	animal	1	1	1	0	7.2
13	Nanuk	wolf	male	5	2	1	88.8889	human_cooperator	0	0	1	0	2.4
13	Nanuk	wolf	male	5	3	1	88.8889	animal	1	1	1	0	4.6
13	Nanuk	wolf	male	5	4	1	88.8889	human_cooperator	0	0	1	0	2.8
13	Nanuk	wolf	male	5	5	1	88.8889	animal	1	1	1	0	5.2
13	Nanuk	wolf	male	5	6	1	88.8889	human_cooperator	0	0	1	0	2.4
13	Nanuk	wolf	male	6	1	1	88.8889	animal	1	1	1	0	4.6
13	Nanuk	wolf	male	6	2	1	88.8889	human_cooperator	0	0	1	0	2.8
13	Nanuk	wolf	male	6	3	1	88.8889	animal	1	1	1	0	4.4
13	Nanuk	wolf	male	6	4	1	88.8889	human_cooperator	0	0	1	0	2.8
13	Nanuk	wolf	male	6	5	1	88.8889	animal	1	1	1	0	4.6
13	Nanuk	wolf	male	6	6	1	88.8889	human_cooperator	0	0	1	0	3.2
14	Nia	dog	female	1	1	1	1.38889	human_cooperator	0	0	0	0	10
14	Nia	dog	female	1	2	1	1.38889	human_cooperator	0	1	1	0	11.4
14	Nia	dog	female	1	3	1	1.38889	animal	1	1	1	0	6.4
14	Nia	dog	female	1	4	1	1.38889	human_cooperator	0	0	1	0	5.4
14	Nia	dog	female	1	5	1	1.38889	animal	1	1	1	0	6.2
14	Nia	dog	female	1	6	1	1.38889	human_cooperator	0	0	1	0	3
14	Nia	dog	female	2	1	1	1.38889	human_cooperator	0	0	1	0	4.4
14	Nia	dog	female	2	2	1	1.38889	human_cooperator	0	0	1	0	4.6
14	Nia	dog	female	2	3	1	1.38889	human_cooperator	0	0	1	0	5
14	Nia	dog	female	2	4	1	1.38889	human_cooperator	0	0	1	0	9.6
14	Nia	dog	female	2	5	1	1.38889	human_cooperator	0	0	0	0	0
14	Nia	dog	female	2	6	1	1.38889	human_cooperator	0	0	1	0	5.8
14	Nia	dog	female	3	1	1	1.38889	human_cooperator	0	0	1	0	6.6
14	Nia	dog	female	3	2	1	1.38889	human_cooperator	0	0	0	0	0
14	Nia	dog	female	3	3	1	1.38889	human_cooperator	0	0	1	0	3.8
14	Nia	dog	female	3	4	1	1.38889	human_cooperator	0	0	0	0	0
14	Nia	dog	female	3	5	1	1.38889	human_cooperator	0	0	0	0	0
14	Nia	dog	female	3	6	1	1.38889	human_cooperator	0	0	0	0	0
14	Nia	dog	female	4	1	1	1.38889	human_cooperator	0	0	0	0	3.2
14	Nia	dog	female	4	2	1	1.38889	human_cooperator	0	0	1	0	5.2
14	Nia	dog	female	4	3	1	1.38889	human_cooperator	0	0	1	0	4.6
14	Nia	dog	female	4	4	1	1.38889	human_cooperator	0	0	1	0	4
14	Nia	dog	female	4	5	1	1.38889	human_cooperator	0	0	1	0	7
14	Nia	dog	female	4	6	1	1.38889	human_cooperator	0	0	0	0	0
14	Nia	dog	female	5	1	1	1.38889	human_cooperator	0	0	0	0	2.6
14	Nia	dog	female	5	2	1	1.38889	human_cooperator	0	4	0	0	12.2
14	Nia	dog	female	5	3	1	1.38889	human_cooperator	0	0	1	0	10.2
14	Nia	dog	female	5	4	1	1.38889	human_cooperator	0	0	0	0	0
14	Nia	dog	female	5	5	1	1.38889	human_cooperator	0	0	0	0	0
14	Nia	dog	female	5	6	1	1.38889	human_cooperator	0	0	1	0	7.8
14	Nia	dog	female	6	1	1	1.38889	human_cooperator	0	0	0	0	0
14	Nia	dog	female	6	2	1	1.38889	human_cooperator	0	0	0	0	0
14	Nia	dog	female	6	3	1	1.38889	human_cooperator	0	2	1	0	4.8
14	Nia	dog	female	6	4	1	1.38889	human_cooperator	0	0	1	0	5.2
14	Nia	dog	female	6	5	1	1.38889	human_cooperator	0	0	1	0	6
14	Nia	dog	female	6	6	1	1.38889	human_cooperator	0	0	1	0	5.2
15	Nuru	dog	male	1	1	1	36.5709	animal	1	3	1	0	13.4
15	Nuru	dog	male	1	2	1	36.5709	human_cooperator	0	1	0	0	20
15	Nuru	dog	male	1	3	1	36.5709	animal	1	0	1	0	11
15	Nuru	dog	male	1	4	1	36.5709	human_cooperator	0	0	0	0	18
15	Nuru	dog	male	1	5	1	36.5709	animal	1	0	1	0	8
15	Nuru	dog	male	1	6	1	36.5709	human_cooperator	0	1	0	0	14.6
15	Nuru	dog	male	2	1	1	36.5709	human_cooperator	0	1	0	0	8.6
15	Nuru	dog	male	2	2	1	36.5709	human_cooperator	0	0	0	0	15.8
15	Nuru	dog	male	2	3	1	36.5709	animal	1	1	1	0	15.4
15	Nuru	dog	male	2	4	1	36.5709	human_cooperator	0	0	0	0	15.2
15	Nuru	dog	male	2	5	1	36.5709	human_cooperator	0	2	0	0	4.8
15	Nuru	dog	male	2	6	1	36.5709	human_cooperator	0	2	0	0	11.6
15	Nuru	dog	male	3	1	1	36.5709	animal	1	0	1	0	8
15	Nuru	dog	male	3	2	1	36.5709	human_cooperator	0	2	0	0	16.6
15	Nuru	dog	male	3	3	1	36.5709	animal	1	0	1	0	6.4
15	Nuru	dog	male	3	4	1	36.5709	human_cooperator	0	0	0	0	5.8
15	Nuru	dog	male	3	5	1	36.5709	animal	1	0	1	0	6.2
15	Nuru	dog	male	3	6	1	36.5709	human_cooperator	0	1	1	0	10
15	Nuru	dog	male	4	1	1	36.5709	animal	1	0	1	0	7.4
15	Nuru	dog	male	4	2	1	36.5709	human_cooperator	0	2	0	0	16.6
15	Nuru	dog	male	4	3	1	36.5709	animal	1	0	1	0	8.6
15	Nuru	dog	male	4	4	1	36.5709	human_cooperator	0	1	0	0	6.4
15	Nuru	dog	male	4	5	1	36.5709	animal	1	0	1	0	7.8
15	Nuru	dog	male	4	6	1	36.5709	human_cooperator	0	0	0	0	0
15	Nuru	dog	male	5	1	1	36.5709	animal	1	2	1	0	11.6
15	Nuru	dog	male	5	2	1	36.5709	human_cooperator	0	0	0	0	6.2
15	Nuru	dog	male	5	3	1	36.5709	animal	1	2	1	0	11.8
15	Nuru	dog	male	5	4	1	36.5709	human_cooperator	0	1	0	0	9.8
15	Nuru	dog	male	5	5	1	36.5709	animal	1	0	1	0	10
15	Nuru	dog	male	5	6	1	36.5709	human_cooperator	0	0	0	0	11.4
15	Nuru	dog	male	6	1	1	36.5709	animal	1	0	1	0	11.6
15	Nuru	dog	male	6	2	1	36.5709	human_cooperator	0	1	0	0	9.2
15	Nuru	dog	male	6	3	1	36.5709	animal	1	1	1	0	6.8
15	Nuru	dog	male	6	4	1	36.5709	human_cooperator	0	2	0	0	8.6
15	Nuru	dog	male	6	5	1	36.5709	animal	1	0	1	0	7.2
15	Nuru	dog	male	6	6	1	36.5709	human_cooperator	0	4	0	0	10.2
16	Panya	dog	female	1	1	0	12.4625	animal	1	2	0	0	14
16	Panya	dog	female	1	2	0	12.4625	human_cooperator	0	1	0	0	10.4
16	Panya	dog	female	1	3	0	12.4625	animal	1	1	0	0	11.8
16	Panya	dog	female	1	4	0	12.4625	human_cooperator	0	0	0	0	0
16	Panya	dog	female	1	5	0	12.4625	human_cooperator	0	0	1	0	10
16	Panya	dog	female	1	6	0	12.4625	human_cooperator	0	0	1	0	6.8
16	Panya	dog	female	2	1	0	12.4625	human_cooperator	0	0	0	0	0
16	Panya	dog	female	2	2	0	12.4625	human_cooperator	0	0	0	0	3.6
16	Panya	dog	female	2	3	0	12.4625	animal	1	3	1	0	13.2
16	Panya	dog	female	2	4	0	12.4625	human_cooperator	0	2	1	0	10.2
16	Panya	dog	female	2	5	0	12.4625	animal	1	2	1	0	6.8
16	Panya	dog	female	2	6	0	12.4625	human_cooperator	0	0	1	0	6
16	Panya	dog	female	3	1	0	12.4625	human_cooperator	0	0	0	0	0
16	Panya	dog	female	3	2	0	12.4625	human_cooperator	0	1	0	0	13.4
16	Panya	dog	female	3	3	0	12.4625	animal	1	3	0	0	21.2
16	Panya	dog	female	3	4	0	12.4625	human_cooperator	0	0	0	0	0
16	Panya	dog	female	3	5	0	12.4625	animal	1	3	0	0	24.4
16	Panya	dog	female	3	6	0	12.4625	human_cooperator	0	0	0	0	0
16	Panya	dog	female	4	1	0	12.4625	animal	1	5	0	0	22.8
16	Panya	dog	female	4	2	0	12.4625	human_cooperator	0	0	0	0	0
16	Panya	dog	female	4	3	0	12.4625	animal	1	5	1	0	19.4
16	Panya	dog	female	4	4	0	12.4625	human_cooperator	0	5	0	0	18.6
16	Panya	dog	female	4	5	0	12.4625	animal	1	3	0	0	40.8
16	Panya	dog	female	4	6	0	12.4625	human_cooperator	0	4	1	0	13.2
16	Panya	dog	female	5	1	0	12.4625	animal	1	4	1	0	15
16	Panya	dog	female	5	2	0	12.4625	human_cooperator	0	3	1	0	8.6
16	Panya	dog	female	5	3	0	12.4625	animal	1	3	1	0	9.4
16	Panya	dog	female	5	4	0	12.4625	human_cooperator	0	0	1	0	3.4
16	Panya	dog	female	5	5	0	12.4625	animal	1	3	1	0	13.4
16	Panya	dog	female	5	6	0	12.4625	human_cooperator	0	0	1	0	5.2
16	Panya	dog	female	6	1	0	12.4625	human_cooperator	0	0	0	0	0
16	Panya	dog	female	6	2	0	12.4625	human_cooperator	0	0	1	0	13.2
16	Panya	dog	female	6	3	0	12.4625	animal	1	2	1	0	8.6
16	Panya	dog	female	6	4	0	12.4625	human_cooperator	0	1	1	0	5
16	Panya	dog	female	6	5	0	12.4625	animal	1	2	1	0	10.2
16	Panya	dog	female	6	6	0	12.4625	human_cooperator	0	0	1	0	3.6
17	Pepeo	dog	male	1	1	0	48.8551	animal	1	2	1	0	7.8
17	Pepeo	dog	male	1	2	0	48.8551	human_cooperator	0	0	0	0	10.2
17	Pepeo	dog	male	1	3	0	48.8551	animal	1	1	1	0	7.4
17	Pepeo	dog	male	1	4	0	48.8551	human_cooperator	0	0	0	0	9.4
17	Pepeo	dog	male	1	5	0	48.8551	human_cooperator	0	0	0	0	0
17	Pepeo	dog	male	1	6	0	48.8551	human_cooperator	0	0	0	0	9
17	Pepeo	dog	male	2	1	0	48.8551	animal	1	3	1	0	7.4
17	Pepeo	dog	male	2	2	0	48.8551	human_cooperator	0	0	1	0	4
17	Pepeo	dog	male	2	3	0	48.8551	animal	1	1	1	0	5.2
17	Pepeo	dog	male	2	4	0	48.8551	human_cooperator	0	1	1	0	7
17	Pepeo	dog	male	2	5	0	48.8551	animal	1	0	1	0	4.8
17	Pepeo	dog	male	2	6	0	48.8551	human_cooperator	0	0	1	0	2.4
17	Pepeo	dog	male	3	1	0	48.8551	animal	1	2	1	0	6
17	Pepeo	dog	male	3	2	0	48.8551	human_cooperator	0	0	1	0	4.6
17	Pepeo	dog	male	3	3	0	48.8551	animal	1	2	1	0	6
17	Pepeo	dog	male	3	4	0	48.8551	human_cooperator	0	1	0	0	2.2
17	Pepeo	dog	male	3	5	0	48.8551	animal	1	2	1	0	6.2
17	Pepeo	dog	male	3	6	0	48.8551	human_cooperator	0	1	0	0	0.8
17	Pepeo	dog	male	4	1	0	48.8551	animal	1	2	1	0	7.6
17	Pepeo	dog	male	4	2	0	48.8551	human_cooperator	0	0	1	0	2.8
17	Pepeo	dog	male	4	3	0	48.8551	animal	1	1	1	0	5.4
17	Pepeo	dog	male	4	4	0	48.8551	human_cooperator	0	2	1	0	8.2
17	Pepeo	dog	male	4	5	0	48.8551	animal	1	0	1	0	6
17	Pepeo	dog	male	4	6	0	48.8551	human_cooperator	0	1	1	0	3.6
17	Pepeo	dog	male	5	1	0	48.8551	animal	1	1	1	0	8
17	Pepeo	dog	male	5	2	0	48.8551	human_cooperator	0	0	0	0	0.6
17	Pepeo	dog	male	5	3	0	48.8551	animal	1	1	1	0	5
17	Pepeo	dog	male	5	4	0	48.8551	human_cooperator	0	0	0	0	1
17	Pepeo	dog	male	5	5	0	48.8551	animal	1	1	1	0	4
17	Pepeo	dog	male	5	6	0	48.8551	human_cooperator	0	0	0	0	7
17	Pepeo	dog	male	6	1	0	48.8551	animal	1	2	1	0	9.2
17	Pepeo	dog	male	6	2	0	48.8551	human_cooperator	0	0	0	0	0
17	Pepeo	dog	male	6	3	0	48.8551	animal	1	1	1	0	7.8
17	Pepeo	dog	male	6	4	0	48.8551	human_cooperator	0	6	0	0	6.6
17	Pepeo	dog	male	6	5	0	48.8551	animal	1	3	1	0	8.8
17	Pepeo	dog	male	6	6	0	48.8551	human_cooperator	0	0	0	0	0
18	Sahibu	dog	male	1	1	0	0	animal	1	6	0	0	15.4
18	Sahibu	dog	male	1	2	0	0	human_cooperator	0	0	1	0	4.2
18	Sahibu	dog	male	1	3	0	0	animal	1	0	1	0	5.6
18	Sahibu	dog	male	1	4	0	0	human_cooperator	0	0	0	1	6.4
18	Sahibu	dog	male	1	5	0	0	animal	1	0	1	0	2.4
18	Sahibu	dog	male	1	6	0	0	human_cooperator	0	0	0	1	4.4
18	Sahibu	dog	male	2	1	0	0	animal	1	1	1	0	10
18	Sahibu	dog	male	2	2	0	0	human_cooperator	0	1	0	0	7.6
18	Sahibu	dog	male	2	3	0	0	animal	1	0	1	0	4.6
18	Sahibu	dog	male	2	4	0	0	human_cooperator	0	0	1	0	6.2
18	Sahibu	dog	male	2	5	0	0	animal	1	0	1	0	4.6
18	Sahibu	dog	male	2	6	0	0	human_cooperator	0	0	1	0	9
18	Sahibu	dog	male	3	1	0	0	animal	1	1	1	0	7.8
18	Sahibu	dog	male	3	2	0	0	human_cooperator	0	0	1	0	3.6
18	Sahibu	dog	male	3	3	0	0	animal	1	0	1	0	8.4
18	Sahibu	dog	male	3	4	0	0	human_cooperator	0	0	1	0	3.2
18	Sahibu	dog	male	3	5	0	0	animal	1	0	1	0	7.4
18	Sahibu	dog	male	3	6	0	0	human_cooperator	0	0	1	0	3
18	Sahibu	dog	male	4	1	0	0	animal	1	2	1	0	9.6
18	Sahibu	dog	male	4	2	0	0	human_cooperator	0	1	1	0	5
18	Sahibu	dog	male	4	3	0	0	animal	1	3	1	0	10.8
18	Sahibu	dog	male	4	4	0	0	human_cooperator	0	0	1	0	7.4
18	Sahibu	dog	male	4	5	0	0	animal	1	2	1	0	9.6
18	Sahibu	dog	male	4	6	0	0	human_cooperator	0	0	1	0	4
18	Sahibu	dog	male	5	1	0	0	animal	1	1	1	0	12.6
18	Sahibu	dog	male	5	2	0	0	human_cooperator	0	0	1	0	3.8
18	Sahibu	dog	male	5	3	0	0	animal	1	2	1	0	8
18	Sahibu	dog	male	5	4	0	0	human_cooperator	0	1	1	0	13.2
18	Sahibu	dog	male	5	5	0	0	animal	1	1	1	0	9
18	Sahibu	dog	male	5	6	0	0	human_cooperator	0	0	1	0	5.4
18	Sahibu	dog	male	6	1	0	0	animal	1	1	1	0	12
18	Sahibu	dog	male	6	2	0	0	human_cooperator	0	1	1	0	8
18	Sahibu	dog	male	6	3	0	0	animal	1	1	1	0	6.8
18	Sahibu	dog	male	6	4	0	0	human_cooperator	0	0	1	0	4.8
18	Sahibu	dog	male	6	5	0	0	animal	1	1	1	0	10.6
18	Sahibu	dog	male	6	6	0	0	human_cooperator	0	0	1	0	6.4
19	Shima	wolf	female	1	1	0	31.8107	animal	1	0	1	0	3.2
19	Shima	wolf	female	1	2	0	31.8107	human_cooperator	0	1	0	0	3.8
19	Shima	wolf	female	1	3	0	31.8107	animal	1	0	0	0	0
19	Shima	wolf	female	1	4	0	31.8107	human_cooperator	0	0	0	0	0
19	Shima	wolf	female	1	5	0	31.8107	animal	1	0	0	0	0
19	Shima	wolf	female	1	6	0	31.8107	human_cooperator	0	0	0	0	0
19	Shima	wolf	female	2	1	0	31.8107	animal	1	0	1	0	5.4
19	Shima	wolf	female	2	2	0	31.8107	human_cooperator	0	0	0	0	0
19	Shima	wolf	female	2	3	0	31.8107	human_cooperator	0	0	0	0	0
19	Shima	wolf	female	2	4	0	31.8107	human_cooperator	0	0	1	0	2.8
19	Shima	wolf	female	2	5	0	31.8107	human_cooperator	0	0	0	0	0
19	Shima	wolf	female	2	6	0	31.8107	human_cooperator	0	0	0	0	10.4
19	Shima	wolf	female	3	1	0	31.8107	animal	1	0	1	0	5
19	Shima	wolf	female	3	2	0	31.8107	human_cooperator	0	0	0	0	0
19	Shima	wolf	female	3	3	0	31.8107	human_cooperator	0	0	0	0	0
19	Shima	wolf	female	3	4	0	31.8107	human_cooperator	0	0	0	0	0
19	Shima	wolf	female	3	5	0	31.8107	human_cooperator	0	0	0	0	0
19	Shima	wolf	female	3	6	0	31.8107	human_cooperator	0	0	0	0	0
19	Shima	wolf	female	4	1	0	31.8107	human_cooperator	0	0	0	0	0
19	Shima	wolf	female	4	2	0	31.8107	human_cooperator	0	0	0	0	0
19	Shima	wolf	female	4	3	0	31.8107	human_cooperator	0	0	0	0	0
19	Shima	wolf	female	4	4	0	31.8107	human_cooperator	0	0	0	0	0
19	Shima	wolf	female	4	5	0	31.8107	human_cooperator	0	0	0	0	0
19	Shima	wolf	female	4	6	0	31.8107	human_cooperator	0	0	0	0	0
19	Shima	wolf	female	5	1	0	31.8107	human_cooperator	0	0	0	1	2.8
19	Shima	wolf	female	5	2	0	31.8107	human_cooperator	0	0	0	0	0
19	Shima	wolf	female	5	3	0	31.8107	animal	1	0	0	0	2.2
19	Shima	wolf	female	5	4	0	31.8107	human_cooperator	0	0	0	0	0
19	Shima	wolf	female	5	5	0	31.8107	animal	1	0	0	0	2.2
19	Shima	wolf	female	5	6	0	31.8107	human_cooperator	0	0	0	0	0
19	Shima	wolf	female	6	1	0	31.8107	human_cooperator	0	0	0	0	1.8
19	Shima	wolf	female	6	2	0	31.8107	human_cooperator	0	0	0	0	0
19	Shima	wolf	female	6	3	0	31.8107	human_cooperator	0	0	0	0	0.8
19	Shima	wolf	female	6	4	0	31.8107	human_cooperator	0	0	0	0	0
19	Shima	wolf	female	6	5	0	31.8107	human_cooperator	0	0	0	0	0
19	Shima	wolf	female	6	6	0	31.8107	human_cooperator	0	0	0	0	0
20	Tala	wolf	female	1	1	0	63.3655	animal	1	1	1	0	13
20	Tala	wolf	female	1	2	0	63.3655	human_cooperator	0	0	1	0	2
20	Tala	wolf	female	1	3	0	63.3655	animal	1	1	1	0	5.4
20	Tala	wolf	female	1	4	0	63.3655	human_cooperator	0	0	1	0	2.2
20	Tala	wolf	female	1	5	0	63.3655	animal	1	0	1	0	4
20	Tala	wolf	female	1	6	0	63.3655	human_cooperator	0	0	1	0	3.6
20	Tala	wolf	female	2	1	0	63.3655	animal	1	1	1	0	6
20	Tala	wolf	female	2	2	0	63.3655	human_cooperator	0	0	1	0	2.2
20	Tala	wolf	female	2	3	0	63.3655	animal	1	0	1	0	5.4
20	Tala	wolf	female	2	4	0	63.3655	human_cooperator	0	0	1	0	2.2
20	Tala	wolf	female	2	5	0	63.3655	animal	1	0	1	0	5.8
20	Tala	wolf	female	2	6	0	63.3655	human_cooperator	0	0	1	0	2.2
20	Tala	wolf	female	3	1	0	63.3655	human_cooperator	0	0	0	1	3
20	Tala	wolf	female	3	2	0	63.3655	human_cooperator	0	0	1	0	2.2
20	Tala	wolf	female	3	3	0	63.3655	human_cooperator	0	0	1	0	4
20	Tala	wolf	female	3	4	0	63.3655	human_cooperator	0	0	0	0	0
20	Tala	wolf	female	3	5	0	63.3655	human_cooperator	0	0	0	0	0
20	Tala	wolf	female	3	6	0	63.3655	human_cooperator	0	0	0	0	0
20	Tala	wolf	female	4	1	0	63.3655	human_cooperator	0	0	0	0	0
20	Tala	wolf	female	4	2	0	63.3655	human_cooperator	0	0	0	0	0
20	Tala	wolf	female	4	3	0	63.3655	human_cooperator	0	0	0	0	0
20	Tala	wolf	female	4	4	0	63.3655	human_cooperator	0	0	0	0	0
20	Tala	wolf	female	4	5	0	63.3655	human_cooperator	0	0	0	0	0
20	Tala	wolf	female	4	6	0	63.3655	human_cooperator	0	0	1	0	2.2
20	Tala	wolf	female	5	1	0	63.3655	animal	1	1	1	0	8
20	Tala	wolf	female	5	2	0	63.3655	human_cooperator	0	0	1	0	2.6
20	Tala	wolf	female	5	3	0	63.3655	animal	1	0	1	0	2.6
20	Tala	wolf	female	5	4	0	63.3655	human_cooperator	0	1	1	0	4
20	Tala	wolf	female	5	5	0	63.3655	animal	1	1	1	0	11.2
20	Tala	wolf	female	5	6	0	63.3655	human_cooperator	0	1	1	0	7.6
20	Tala	wolf	female	6	1	0	63.3655	human_cooperator	0	1	0	0	12.4
20	Tala	wolf	female	6	2	0	63.3655	human_cooperator	0	0	1	0	3.2
20	Tala	wolf	female	6	3	0	63.3655	human_cooperator	0	1	1	0	3.6
20	Tala	wolf	female	6	4	0	63.3655	human_cooperator	0	0	1	0	4.6
20	Tala	wolf	female	6	5	0	63.3655	human_cooperator	0	0	1	0	3.2
20	Tala	wolf	female	6	6	0	63.3655	human_cooperator	0	0	1	0	3.8
21	Una	wolf	female	1	1	1	66.8394	human_cooperator	0	0	0	0	0
21	Una	wolf	female	1	2	1	66.8394	human_cooperator	0	3	0	0	7.8
21	Una	wolf	female	1	3	1	66.8394	human_cooperator	0	0	0	0	0
21	Una	wolf	female	1	4	1	66.8394	human_cooperator	0	0	0	0	0
21	Una	wolf	female	1	5	1	66.8394	human_cooperator	0	0	0	0	0
21	Una	wolf	female	1	6	1	66.8394	human_cooperator	0	0	0	0	0
21	Una	wolf	female	2	1	1	66.8394	animal	1	0	1	0	5.6
21	Una	wolf	female	2	2	1	66.8394	human_cooperator	0	0	0	1	5
21	Una	wolf	female	2	3	1	66.8394	animal	1	0	1	0	5
21	Una	wolf	female	2	4	1	66.8394	human_cooperator	0	0	0	1	3.2
21	Una	wolf	female	2	5	1	66.8394	animal	1	0	1	0	4.8
21	Una	wolf	female	2	6	1	66.8394	human_cooperator	0	0	0	1	5.2
21	Una	wolf	female	3	1	1	66.8394	human_cooperator	0	0	0	0	0
21	Una	wolf	female	3	2	1	66.8394	human_cooperator	0	0	0	0	0
21	Una	wolf	female	3	3	1	66.8394	human_cooperator	0	0	0	0	0
21	Una	wolf	female	3	4	1	66.8394	human_cooperator	0	0	0	0	0
21	Una	wolf	female	3	5	1	66.8394	human_cooperator	0	0	0	0	0
21	Una	wolf	female	3	6	1	66.8394	human_cooperator	0	0	0	0	0
21	Una	wolf	female	4	1	1	66.8394	human_cooperator	0	0	0	0	0
21	Una	wolf	female	4	2	1	66.8394	human_cooperator	0	0	0	0	0
21	Una	wolf	female	4	3	1	66.8394	human_cooperator	0	0	1	0	5.2
21	Una	wolf	female	4	4	1	66.8394	human_cooperator	0	0	1	0	5.8
21	Una	wolf	female	4	5	1	66.8394	animal	1	0	1	0	10.4
21	Una	wolf	female	4	6	1	66.8394	human_cooperator	0	0	1	0	2.2
21	Una	wolf	female	5	1	1	66.8394	human_cooperator	0	0	0	1	2.4
21	Una	wolf	female	5	2	1	66.8394	human_cooperator	0	0	1	0	2.4
21	Una	wolf	female	5	3	1	66.8394	animal	1	0	1	0	6.4
21	Una	wolf	female	5	4	1	66.8394	human_cooperator	0	0	0	1	2.6
21	Una	wolf	female	5	5	1	66.8394	animal	1	0	1	0	6.6
21	Una	wolf	female	5	6	1	66.8394	human_cooperator	0	0	0	1	7
21	Una	wolf	female	6	1	1	66.8394	human_cooperator	0	0	0	0	0
21	Una	wolf	female	6	2	1	66.8394	human_cooperator	0	0	1	0	4.4
21	Una	wolf	female	6	3	1	66.8394	animal	1	0	1	0	7
21	Una	wolf	female	6	4	1	66.8394	human_cooperator	0	0	0	1	6.6
21	Una	wolf	female	6	5	1	66.8394	animal	1	0	1	0	6.2
21	Una	wolf	female	6	6	1	66.8394	human_cooperator	0	0	1	0	9.6
22	Wamblee	wolf	male	1	1	1	9.44444	animal	1	1	0	1	6.8
22	Wamblee	wolf	male	1	2	1	9.44444	human_cooperator	0	0	0	1	3
22	Wamblee	wolf	male	1	3	1	9.44444	animal	1	2	1	0	9
22	Wamblee	wolf	male	1	4	1	9.44444	human_cooperator	0	0	0	1	2.4
22	Wamblee	wolf	male	1	5	1	9.44444	human_cooperator	0	0	1	0	4.4
22	Wamblee	wolf	male	1	6	1	9.44444	human_cooperator	0	0	0	1	2
22	Wamblee	wolf	male	2	1	1	9.44444	human_cooperator	0	0	0	0	0
22	Wamblee	wolf	male	2	2	1	9.44444	human_cooperator	0	0	0	1	7.8
22	Wamblee	wolf	male	2	3	1	9.44444	human_cooperator	0	0	0	0	0
22	Wamblee	wolf	male	2	4	1	9.44444	human_cooperator	0	0	0	0	0
22	Wamblee	wolf	male	2	5	1	9.44444	human_cooperator	0	0	1	0	2.6
22	Wamblee	wolf	male	2	6	1	9.44444	human_cooperator	0	0	0	1	8
22	Wamblee	wolf	male	3	1	1	9.44444	human_cooperator	0	1	1	0	12.6
22	Wamblee	wolf	male	3	2	1	9.44444	human_cooperator	0	0	1	0	2.4
22	Wamblee	wolf	male	3	3	1	9.44444	animal	1	1	1	0	7.6
22	Wamblee	wolf	male	3	4	1	9.44444	human_cooperator	0	0	0	1	2.8
22	Wamblee	wolf	male	3	5	1	9.44444	human_cooperator	0	1	0	1	10.2
22	Wamblee	wolf	male	3	6	1	9.44444	human_cooperator	0	0	1	0	8.4
22	Wamblee	wolf	male	4	1	1	9.44444	human_cooperator	0	0	0	0	0
22	Wamblee	wolf	male	4	2	1	9.44444	human_cooperator	0	0	0	0	0
22	Wamblee	wolf	male	4	3	1	9.44444	human_cooperator	0	0	0	0	0
22	Wamblee	wolf	male	4	4	1	9.44444	human_cooperator	0	0	0	0	0
22	Wamblee	wolf	male	4	5	1	9.44444	human_cooperator	0	0	1	0	2.2
22	Wamblee	wolf	male	4	6	1	9.44444	human_cooperator	0	0	1	0	9.2
22	Wamblee	wolf	male	5	1	1	9.44444	human_cooperator	0	0	0	0	0
22	Wamblee	wolf	male	5	2	1	9.44444	human_cooperator	0	0	0	0	0
22	Wamblee	wolf	male	5	3	1	9.44444	human_cooperator	0	0	0	0	0
22	Wamblee	wolf	male	5	4	1	9.44444	human_cooperator	0	0	0	0	0
22	Wamblee	wolf	male	5	5	1	9.44444	human_cooperator	0	0	0	0	0
22	Wamblee	wolf	male	5	6	1	9.44444	human_cooperator	0	0	0	0	0
22	Wamblee	wolf	male	6	1	1	9.44444	human_cooperator	0	0	0	0	0
22	Wamblee	wolf	male	6	2	1	9.44444	human_cooperator	0	0	0	0	0
22	Wamblee	wolf	male	6	3	1	9.44444	human_cooperator	0	0	0	0	0
22	Wamblee	wolf	male	6	4	1	9.44444	human_cooperator	0	0	0	0	0
22	Wamblee	wolf	male	6	5	1	9.44444	human_cooperator	0	0	0	0	0
22	Wamblee	wolf	male	6	6	1	9.44444	human_cooperator	0	0	0	0	0
23	Yukon	wolf	female	1	1	1	55.9389	animal	1	1	0	1	9.2
23	Yukon	wolf	female	1	2	1	55.9389	human_cooperator	0	0	1	0	2.2
23	Yukon	wolf	female	1	3	1	55.9389	animal	1	0	1	0	3.4
23	Yukon	wolf	female	1	4	1	55.9389	human_cooperator	0	0	1	0	2.2
23	Yukon	wolf	female	1	5	1	55.9389	animal	1	0	1	0	4.4
23	Yukon	wolf	female	1	6	1	55.9389	human_cooperator	0	0	0	1	5.4
23	Yukon	wolf	female	2	1	1	55.9389	animal	1	0	1	0	4.2
23	Yukon	wolf	female	2	2	1	55.9389	human_cooperator	0	0	0	0	8
23	Yukon	wolf	female	2	3	1	55.9389	human_cooperator	0	0	0	1	6.4
23	Yukon	wolf	female	2	4	1	55.9389	human_cooperator	0	0	1	0	2.6
23	Yukon	wolf	female	2	5	1	55.9389	human_cooperator	0	0	0	0	7.8
23	Yukon	wolf	female	2	6	1	55.9389	human_cooperator	0	0	1	0	2.4
23	Yukon	wolf	female	3	1	1	55.9389	animal	1	0	1	0	2.6
23	Yukon	wolf	female	3	2	1	55.9389	human_cooperator	0	0	1	0	1
23	Yukon	wolf	female	3	3	1	55.9389	animal	1	0	1	0	5.8
23	Yukon	wolf	female	3	4	1	55.9389	human_cooperator	0	0	0	1	6.8
23	Yukon	wolf	female	3	5	1	55.9389	animal	1	0	1	0	3.8
23	Yukon	wolf	female	3	6	1	55.9389	human_cooperator	0	0	0	1	3.4
23	Yukon	wolf	female	4	1	1	55.9389	animal	1	0	1	0	2.8
23	Yukon	wolf	female	4	2	1	55.9389	human_cooperator	0	0	1	0	2
23	Yukon	wolf	female	4	3	1	55.9389	human_cooperator	0	0	1	0	1.8
23	Yukon	wolf	female	4	4	1	55.9389	human_cooperator	0	0	1	0	1.6
23	Yukon	wolf	female	4	5	1	55.9389	animal	1	0	1	0	2.6
23	Yukon	wolf	female	4	6	1	55.9389	human_cooperator	0	0	0	1	5.6
23	Yukon	wolf	female	5	1	1	55.9389	animal	1	0	1	0	4.4
23	Yukon	wolf	female	5	2	1	55.9389	human_cooperator	0	0	0	1	4
23	Yukon	wolf	female	5	3	1	55.9389	animal	1	0	1	0	4.4
23	Yukon	wolf	female	5	4	1	55.9389	human_cooperator	0	0	0	1	5.2
23	Yukon	wolf	female	5	5	1	55.9389	animal	1	0	1	0	4.4
23	Yukon	wolf	female	5	6	1	55.9389	human_cooperator	0	0	1	0	1.8
23	Yukon	wolf	female	6	1	1	55.9389	animal	1	0	1	0	4
23	Yukon	wolf	female	6	2	1	55.9389	human_cooperator	0	0	0	1	5
23	Yukon	wolf	female	6	3	1	55.9389	human_cooperator	0	0	1	0	3.2
23	Yukon	wolf	female	6	4	1	55.9389	human_cooperator	0	0	1	0	2.2
23	Yukon	wolf	female	6	5	1	55.9389	animal	1	0	1	0	4.6
23	Yukon	wolf	female	6	6	1	55.9389	human_cooperator	0	0	1	0	1.8
24	Zuri	dog	female	1	1	1	0	animal	1	0	0	0	23.2
24	Zuri	dog	female	1	2	1	0	human_cooperator	0	1	0	0	16.2
24	Zuri	dog	female	1	3	1	0	animal	1	0	0	0	3.2
24	Zuri	dog	female	1	4	1	0	human_cooperator	0	0	0	0	12
24	Zuri	dog	female	1	5	1	0	animal	1	0	0	0	3.8
24	Zuri	dog	female	1	6	1	0	human_cooperator	0	0	0	0	0
24	Zuri	dog	female	2	1	1	0	animal	1	3	0	0	25
24	Zuri	dog	female	2	2	1	0	human_cooperator	0	1	0	0	11.4
24	Zuri	dog	female	2	3	1	0	animal	1	0	0	0	6.8
24	Zuri	dog	female	2	4	1	0	human_cooperator	0	0	0	0	11.4
24	Zuri	dog	female	2	5	1	0	animal	1	0	0	0	17.6
24	Zuri	dog	female	2	6	1	0	human_cooperator	0	0	0	0	10.6
24	Zuri	dog	female	3	1	1	0	animal	1	1	1	0	8.8
24	Zuri	dog	female	3	2	1	0	human_cooperator	0	0	1	0	14.8
24	Zuri	dog	female	3	3	1	0	animal	1	0	1	0	5.8
24	Zuri	dog	female	3	4	1	0	human_cooperator	0	0	1	0	7.4
24	Zuri	dog	female	3	5	1	0	animal	1	0	1	0	8.2
24	Zuri	dog	female	3	6	1	0	human_cooperator	0	0	1	0	11.4
24	Zuri	dog	female	4	1	1	0	animal	1	2	0	0	22.2
24	Zuri	dog	female	4	2	1	0	human_cooperator	0	2	0	0	15.2
24	Zuri	dog	female	4	3	1	0	human_cooperator	0	0	0	0	0
24	Zuri	dog	female	4	4	1	0	human_cooperator	0	0	0	0	0
24	Zuri	dog	female	4	5	1	0	human_cooperator	0	2	0	0	9.6
24	Zuri	dog	female	4	6	1	0	human_cooperator	0	2	0	0	4.8
24	Zuri	dog	female	5	1	1	0	human_cooperator	0	0	0	0	0
24	Zuri	dog	female	5	2	1	0	human_cooperator	0	0	0	0	0
24	Zuri	dog	female	5	3	1	0	human_cooperator	0	0	0	0	0
24	Zuri	dog	female	5	4	1	0	human_cooperator	0	1	0	0	9
24	Zuri	dog	female	5	5	1	0	human_cooperator	0	0	0	0	0
24	Zuri	dog	female	5	6	1	0	human_cooperator	0	0	0	0	0
24	Zuri	dog	female	6	1	1	0	human_cooperator	0	0	0	0	0
24	Zuri	dog	female	6	2	1	0	human_cooperator	0	0	0	0	0
24	Zuri	dog	female	6	3	1	0	human_cooperator	0	0	0	0	0
24	Zuri	dog	female	6	4	1	0	human_cooperator	0	0	0	0	6.8
24	Zuri	dog	female	6	5	1	0	animal	1	1	0	0	16
24	Zuri	dog	female	6	6	1	0	human_cooperator	0	1	0	0	7.4
25	Etu	wolf	male	1	1	0	0	human_cooperator	0	0	1	0
25	Etu	wolf	male	1	2	0	0	animal	1	2	1	0
25	Etu	wolf	male	1	3	0	0	human_cooperator	0	3	0	1
25	Etu	wolf	male	1	4	0	0	human_cooperator	0	1	0	1
25	Etu	wolf	male	1	5	0	0	human_cooperator	0	0	0	1
25	Etu	wolf	male	1	6	0	0	human_cooperator	0	4	0	1
25	Etu	wolf	male	2	1	0	0	human_cooperator	0	2	1	0
25	Etu	wolf	male	2	2	0	0	human_cooperator	0	2	0	0
25	Etu	wolf	male	2	3	0	0	human_cooperator	0	0	1	0
25	Etu	wolf	male	2	4	0	0	human_cooperator	0	2	0	1
25	Etu	wolf	male	2	5	0	0	human_cooperator	0	0	1	0
25	Etu	wolf	male	2	6	0	0	human_cooperator	0	2	0	1
25	Etu	wolf	male	3	1	0	0	human_cooperator	0	0	0	0
25	Etu	wolf	male	3	2	0	0	human_cooperator	0	0	0	0
25	Etu	wolf	male	3	3	0	0	human_cooperator	0	0	0	0
25	Etu	wolf	male	3	4	0	0	human_cooperator	0	3	0	1
25	Etu	wolf	male	3	5	0	0	human_cooperator	0	0	0	0
25	Etu	wolf	male	3	6	0	0	human_cooperator	0	0	0	0
25	Etu	wolf	male	4	1	0	0	human_cooperator	0	1	0	0
25	Etu	wolf	male	4	2	0	0	human_cooperator	0	2	0	0
25	Etu	wolf	male	4	3	0	0	human_cooperator	0	0	0	0
25	Etu	wolf	male	4	4	0	0	human_cooperator	0	0	1	0
25	Etu	wolf	male	4	5	0	0	human_cooperator	0	1	1	0
25	Etu	wolf	male	4	6	0	0	animal	1	1	1	0
25	Etu	wolf	male	5	1	0	0	human_cooperator	0	1	0	1
25	Etu	wolf	male	5	2	0	0	human_cooperator	0	0	0	1
25	Etu	wolf	male	5	3	0	0	human_cooperator	0	1	0	1
25	Etu	wolf	male	5	4	0	0	human_cooperator	0	0	0	0
25	Etu	wolf	male	5	5	0	0	human_cooperator	0	0	0	0
25	Etu	wolf	male	5	6	0	0	human_cooperator	0	0	0	0
25	Etu	wolf	male	6	1	0	0	human_cooperator	0	1	1	0
25	Etu	wolf	male	6	2	0	0	animal	1	2	1	0
25	Etu	wolf	male	6	3	0	0	human_cooperator	0	1	1	0
25	Etu	wolf	male	6	4	0	0	animal	1	4	1	0
25	Etu	wolf	male	6	5	0	0	human_cooperator	0	0	0	0
25	Etu	wolf	male	6	6	0	0	animal	1	1	1	1
26	Maikan	wolf	male	1	1	0	0	human_cooperator	0	0	0	0
26	Maikan	wolf	male	1	2	0	0	human_cooperator	0	0	0	0
26	Maikan	wolf	male	1	3	0	0	human_cooperator	0	0	0	0
26	Maikan	wolf	male	1	4	0	0	human_cooperator	0	1	0	1
26	Maikan	wolf	male	1	5	0	0	human_cooperator	0	0	1	0
26	Maikan	wolf	male	1	6	0	0	human_cooperator	0	1	1	0
26	Maikan	wolf	male	2	1	0	0	animal	1	0	1	0
26	Maikan	wolf	male	2	2	0	0	human_cooperator	0	1	0	1
26	Maikan	wolf	male	2	3	0	0	human_cooperator	0	1	1	0
26	Maikan	wolf	male	2	4	0	0	human_cooperator	0	0	0	1
26	Maikan	wolf	male	2	5	0	0	animal	1	0	0	0
26	Maikan	wolf	male	2	6	0	0	human_cooperator	0	0	0	1
26	Maikan	wolf	male	3	1	0	0	animal	1	0	1	0
26	Maikan	wolf	male	3	2	0	0	human_cooperator	0	0	0	1
26	Maikan	wolf	male	3	3	0	0	animal	1	2	1	0
26	Maikan	wolf	male	3	4	0	0	human_cooperator	0	0	1	0
26	Maikan	wolf	male	3	5	0	0	animal	1	0	0	0
26	Maikan	wolf	male	3	6	0	0	human_cooperator	0	1	1	0
26	Maikan	wolf	male	4	1	0	0	human_cooperator	0	1	1	0
26	Maikan	wolf	male	4	2	0	0	human_cooperator	0	1	1	0
26	Maikan	wolf	male	4	3	0	0	animal	1	1	1	0
26	Maikan	wolf	male	4	4	0	0	human_cooperator	0	0	1	0
26	Maikan	wolf	male	4	5	0	0	animal	1	0	0	0
26	Maikan	wolf	male	4	6	0	0	human_cooperator	0	0	1	0
26	Maikan	wolf	male	5	1	0	0	animal	1	1	1	0
26	Maikan	wolf	male	5	2	0	0	human_cooperator	0	1	1	0
26	Maikan	wolf	male	5	3	0	0	animal	1	1	1	0
26	Maikan	wolf	male	5	4	0	0	human_cooperator	0	1	1	0
26	Maikan	wolf	male	5	5	0	0	animal	1	1	1	0
26	Maikan	wolf	male	5	6	0	0	human_cooperator	0	0	1	0
26	Maikan	wolf	male	6	1	0	0	human_cooperator	0	0	0	0
26	Maikan	wolf	male	6	2	0	0	human_cooperator	0	0	0	0
26	Maikan	wolf	male	6	3	0	0	human_cooperator	0	0	0	0
26	Maikan	wolf	male	6	4	0	0	human_cooperator	0	0	0	0
26	Maikan	wolf	male	6	5	0	0	human_cooperator	0	0	0	0
26	Maikan	wolf	male	6	6	0	0	human_cooperator	0	0	0	0
27	Tekoa	wolf	male	1	1	0	0	animal	1	8	0	0
27	Tekoa	wolf	male	1	2	0	0	human_cooperator	0	0	0	0
27	Tekoa	wolf	male	1	3	0	0	animal	1	7	0	0
27	Tekoa	wolf	male	1	4	0	0	human_cooperator	0	0	1	0
27	Tekoa	wolf	male	1	5	0	0	animal	1	3	1	0
27	Tekoa	wolf	male	1	6	0	0	human_cooperator	0	0	1	0
27	Tekoa	wolf	male	2	1	0	0	animal	1	3	1	0
27	Tekoa	wolf	male	2	2	0	0	human_cooperator	0	0	1	0
27	Tekoa	wolf	male	2	3	0	0	animal	1	2	1	0
27	Tekoa	wolf	male	2	4	0	0	human_cooperator	0	1	1	0
27	Tekoa	wolf	male	2	5	0	0	animal	1	2	1	0
27	Tekoa	wolf	male	2	6	0	0	human_cooperator	0	1	1	0
27	Tekoa	wolf	male	3	1	0	0	animal	1	1	1	0
27	Tekoa	wolf	male	3	2	0	0	human_cooperator	0	0	1	0
27	Tekoa	wolf	male	3	3	0	0	animal	1	1	1	0
27	Tekoa	wolf	male	3	4	0	0	human_cooperator	0	0	1	0
27	Tekoa	wolf	male	3	5	0	0	animal	1	2	1	0
27	Tekoa	wolf	male	3	6	0	0	human_cooperator	0	1	1	0
27	Tekoa	wolf	male	4	1	0	0	animal	1	0	1	0
27	Tekoa	wolf	male	4	2	0	0	human_cooperator	0	0	1	0
27	Tekoa	wolf	male	4	3	0	0	animal	1	0	1	0
27	Tekoa	wolf	male	4	4	0	0	human_cooperator	0	0	1	0
27	Tekoa	wolf	male	4	5	0	0	animal	1	0	1	0
27	Tekoa	wolf	male	4	6	0	0	human_cooperator	0	1	1	0
27	Tekoa	wolf	male	5	1	0	0	animal	1	1	1	0
27	Tekoa	wolf	male	5	2	0	0	human_cooperator	0	1	1	0
27	Tekoa	wolf	male	5	3	0	0	animal	1	1	1	0
27	Tekoa	wolf	male	5	4	0	0	human_cooperator	0	1	1	0
27	Tekoa	wolf	male	5	5	0	0	animal	1	1	1	0
27	Tekoa	wolf	male	5	6	0	0	human_cooperator	0	0	1	0
27	Tekoa	wolf	male	6	1	0	0	animal	1	1	1	0
27	Tekoa	wolf	male	6	2	0	0	human_cooperator	0	3	1	0
27	Tekoa	wolf	male	6	3	0	0	animal	1	2	1	0
27	Tekoa	wolf	male	6	4	0	0	human_cooperator	0	1	1	0
27	Tekoa	wolf	male	6	5	0	0	animal	1	1	1	0
27	Tekoa	wolf	male	6	6	0	0	human_cooperator	0	1	1	0

## Sheet: Dual Tray Condtion Success
id	individual	species	sex	session	total	success_both_trays
1	Kenai	wolf	male	1	6	3
1	Kenai	wolf	male	2	6	5
1	Kenai	wolf	male	3	6	5
2	Yukon	wolf	female	1	6	5
2	Yukon	wolf	female	2	6	6
2	Yukon	wolf	female	3	6	6
3	Nanuk	wolf	male	1	6	4
3	Nanuk	wolf	male	2	6	6
3	Nanuk	wolf	male	3	6	6
4	Aragorn	wolf	male	1	6	1
4	Aragorn	wolf	male	2	6	3
4	Aragorn	wolf	male	3	6	4
5	Kaspar	wolf	male	1	6	5
5	Kaspar	wolf	male	2	6	6
5	Kaspar	wolf	male	3	6	6
6	Chitto	wolf	male	1	6	6
6	Chitto	wolf	male	2	6	3
6	Chitto	wolf	male	3	6	6
7	Tala	wolf	female	1	6	3
7	Tala	wolf	female	2	6	3
7	Tala	wolf	female	3	6	4
8	Asali	Dog	male	1	6	2
8	Asali	Dog	male	2	6	5
8	Asali	Dog	male	3	6	5
9	Binti	Dog	female	1	6	3
9	Binti	Dog	female	2	6	3
9	Binti	Dog	female	3	6	6
10	Nia	Dog	female	1	6	3
10	Nia	Dog	female	2	6	4
10	Nia	Dog	female	3	6	5
11	Meru	Dog	male	1	6	0
11	Meru	Dog	male	2	6	6
11	Meru	Dog	male	3	6	5
12	Pepeo	Dog	male	1	6	4
12	Pepeo	Dog	male	2	6	4
12	Pepeo	Dog	male	3	6	6
13	Sahibu	Dog	male	1	6	3
13	Sahibu	Dog	male	2	6	4
13	Sahibu	Dog	male	3	6	6
14	Panya	Dog	female	1	6	2
14	Panya	Dog	female	2	6	6
14	Panya	Dog	female	3	6	2

## Sheet: Dual Tray Behaviour
id	individual	Species	sex	session	trial	f_Success_app1	f_success_app2	success_both_app	f_follow_app1	animal_leads_app2	f_human_leads_animal_follows	d_trial
1	Kenai	Wolf	male	1	1	1	1	1	1	1	0	51.4
1	Kenai	Wolf	male	1	2	0	1	0	0	1	0	61.8
1	Kenai	Wolf	male	1	3	1	1	1	1	0	0	50
1	Kenai	Wolf	male	1	4	0	0	0	0	0	0	26.4
1	Kenai	Wolf	male	1	5	0	1	0	0	0	0	69.8
1	Kenai	Wolf	male	1	6	1	1	1	1	1	0	48.6
1	Kenai	Wolf	male	2	1	1	1	1	1	1	0	52.2
1	Kenai	Wolf	male	2	2	0	1	0	0	0	1	63
1	Kenai	Wolf	male	2	3	1	1	1	1	1	0	55.2
1	Kenai	Wolf	male	2	4	1	1	1	1	1	0	43.8
1	Kenai	Wolf	male	2	5	1	1	1	1	0	0	56.8
1	Kenai	Wolf	male	2	6	1	1	1	1	0	1	46.8
1	Kenai	Wolf	male	3	1	1	1	1	1	0	0	48.2
1	Kenai	Wolf	male	3	2	1	1	1	1	1	0	40.4
1	Kenai	Wolf	male	3	3	1	1	1	1	1	0	50.8
1	Kenai	Wolf	male	3	4	1	1	1	0	1	0	62
1	Kenai	Wolf	male	3	5	1	0	0	1	0	0	65.6
1	Kenai	Wolf	male	3	6	0	1	0	0	0	0	38.8
2	Yukon	Wolf	female	1	1	0	1	0	1	1	0	45.2
2	Yukon	Wolf	female	1	2	1	1	1	0	0	0	41.4
2	Yukon	Wolf	female	1	3	1	1	1	1	1	0	48.6
2	Yukon	Wolf	female	1	4	1	1	1	0	1	0	40.4
2	Yukon	Wolf	female	1	5	1	1	1	1	0	1	60.2
2	Yukon	Wolf	female	1	6	1	1	1	0	0	1	39.8
2	Yukon	Wolf	female	2	1	1	1	1	0	1	0	70
2	Yukon	Wolf	female	2	2	1	1	1	1	1	0	46.2
2	Yukon	Wolf	female	2	3	1	1	1	0	1	0	80.4
2	Yukon	Wolf	female	2	4	1	1	1	1	1	0	52.4
2	Yukon	Wolf	female	2	5	1	1	1	0	1	0	67
2	Yukon	Wolf	female	2	6	1	1	1	1	1	0	46.8
2	Yukon	Wolf	female	3	1	1	1	1	1	1	0	69.8
2	Yukon	Wolf	female	3	2	1	1	1	1	1	0	73.4
2	Yukon	Wolf	female	3	3	1	1	1	0	1	0	50
2	Yukon	Wolf	female	3	4	1	1	1	1	1	0	72.8
2	Yukon	Wolf	female	3	5	1	1	1	0	0	0	53.6
2	Yukon	Wolf	female	3	6	1	1	1	1	1	0	82
3	Nanuk	Wolf	male	1	1	1	1	1	1	0	1	51
3	Nanuk	Wolf	male	1	2	0	1	0	1	0	0	56.4
3	Nanuk	Wolf	male	1	3	0	1	0	0	0	1	66
3	Nanuk	Wolf	male	1	4	1	1	1	1	0	1	63.4
3	Nanuk	Wolf	male	1	5	1	1	1	1	0	1	60.8
3	Nanuk	Wolf	male	1	6	1	1	1	1	1	0	61
3	Nanuk	Wolf	male	2	1	1	1	1	1	0	0	67
3	Nanuk	Wolf	male	2	2	1	1	1	0	0	1	56.4
3	Nanuk	Wolf	male	2	3	1	1	1	1	1	0	49.2
3	Nanuk	Wolf	male	2	4	1	1	1	0	0	1	62
3	Nanuk	Wolf	male	2	5	1	1	1	1	1	0	45.2
3	Nanuk	Wolf	male	2	6	1	1	1	0	0	1	59.8
3	Nanuk	Wolf	male	3	1	1	1	1	1	0	1	66
3	Nanuk	Wolf	male	3	2	1	1	1	1	1	0	42.8
3	Nanuk	Wolf	male	3	3	1	1	1	1	1	0	44.6
3	Nanuk	Wolf	male	3	4	1	1	1	1	1	0	47.4
3	Nanuk	Wolf	male	3	5	1	1	1	1	1	0	61.8
3	Nanuk	Wolf	male	3	6	1	1	1	1	1	0	49.4
4	Aragorn	Wolf	male	1	1	0	1	0	0	0	0	57
4	Aragorn	Wolf	male	1	2	0	0	0	0	0	0	37.6
4	Aragorn	Wolf	male	1	3	0	1	0	0	0	0	52.6
4	Aragorn	Wolf	male	1	4	0	1	0	0	0	0	59
4	Aragorn	Wolf	male	1	5	1	1	1	0	0	0	44.2
4	Aragorn	Wolf	male	1	6	0	1	0	0	0	0	51.2
4	Aragorn	Wolf	male	2	1	0	1	0	0	0	0	66.8
4	Aragorn	Wolf	male	2	2	1	1	1	1	1	0	46.4
4	Aragorn	Wolf	male	2	3	0	1	0	0	0	0	61.8
4	Aragorn	Wolf	male	2	4	0	1	0	0	0	0	57.2
4	Aragorn	Wolf	male	2	5	1	1	1	1	1	0	41.2
4	Aragorn	Wolf	male	2	6	1	1	1	1	1	0	42.2
4	Aragorn	Wolf	male	3	1	1	1	1	1	1	0	43.8
4	Aragorn	Wolf	male	3	2	0	1	0	0	0	0	57
4	Aragorn	Wolf	male	3	3	0	1	0	0	0	0	56.2
4	Aragorn	Wolf	male	3	4	1	1	1	1	1	0	37.2
4	Aragorn	Wolf	male	3	5	1	1	1	1	1	0	45.6
4	Aragorn	Wolf	male	3	6	1	1	1	1	1	0	44.6
5	Kaspar	Wolf	male	1	1	1	1	1	1	1	0	51.4
5	Kaspar	Wolf	male	1	2	0	0	0	0	0	0	34.8
5	Kaspar	Wolf	male	1	3	1	1	1	1	1	0	46
5	Kaspar	Wolf	male	1	4	1	1	1	1	1	0	44.6
5	Kaspar	Wolf	male	1	5	1	1	1	0	1	0	45.4
5	Kaspar	Wolf	male	1	6	1	1	1	0	0	1	45
5	Kaspar	Wolf	male	2	1	1	1	1	0	0	1	48.2
5	Kaspar	Wolf	male	2	2	1	1	1	1	1	0	52.4
5	Kaspar	Wolf	male	2	3	1	1	1	0	1	0	44.6
5	Kaspar	Wolf	male	2	4	1	1	1	1	1	0	51
5	Kaspar	Wolf	male	2	5	1	1	1	0	1	0	39
5	Kaspar	Wolf	male	2	6	1	1	1	1	1	0	52.2
5	Kaspar	Wolf	male	3	1	1	1	1	1	1	0	44.4
5	Kaspar	Wolf	male	3	2	1	1	1	0	1	0	40.4
5	Kaspar	Wolf	male	3	3	1	1	1	1	0	1	51.2
5	Kaspar	Wolf	male	3	4	1	1	1	0	1	0	39.2
5	Kaspar	Wolf	male	3	5	1	1	1	1	1	0	41.4
5	Kaspar	Wolf	male	3	6	1	1	1	0	1	0	42
6	Tala	Wolf	female	1	1	0	1	0	0	0	0	80.8
6	Tala	Wolf	female	1	2	1	1	1	1	1	0	42.8
6	Tala	Wolf	female	1	3	1	1	1	1	1	0	48.2
6	Tala	Wolf	female	1	4	0	1	0	0	1	0	59.4
6	Tala	Wolf	female	1	5	0	1	0	1	1	0	51.4
6	Tala	Wolf	female	1	6	1	1	1	1	1	0	43
6	Tala	Wolf	female	2	1	0	1	0	0	0	0	81.2
6	Tala	Wolf	female	2	2	1	1	1	1	1	0	43
6	Tala	Wolf	female	2	3	1	1	1	1	1	0	47.8
6	Tala	Wolf	female	2	4	0	1	0	0	1	0	59.8
6	Tala	Wolf	female	2	5	0	1	0	1	1	0	51.2
6	Tala	Wolf	female	2	6	1	1	1	1	1	0	43
6	Tala	Wolf	female	3	1	0	1	0	0	0	0	90.2
6	Tala	Wolf	female	3	2	0	1	0	0	0	0	74
6	Tala	Wolf	female	3	3	1	1	1	1	0	1	52
6	Tala	Wolf	female	3	4	1	1	1	1	1	0	57.6
6	Tala	Wolf	female	3	5	1	1	1	1	0	1	52.6
6	Tala	Wolf	female	3	6	1	1	1	1	1	0	48.6
7	Chitto	Wolf	male	1	1	1	1	1	1	1	0	43.6
7	Chitto	Wolf	male	1	2	1	1	1	1	1	0	43.2
7	Chitto	Wolf	male	1	3	1	1	1	1	1	0	40.6
7	Chitto	Wolf	male	1	4	1	1	1	1	1	0	42.4
7	Chitto	Wolf	male	1	5	1	1	1	1	0	1	47
7	Chitto	Wolf	male	1	6	1	1	1	1	0	1	60.8
7	Chitto	Wolf	male	2	1	1	1	1	1	1	0	51.2
7	Chitto	Wolf	male	2	2	1	0	0	0	0	0	66.6
7	Chitto	Wolf	male	2	3	1	0	0	0	0	1	71.6
7	Chitto	Wolf	male	2	4	1	1	1	1	1	0	51.8
7	Chitto	Wolf	male	2	5	1	1	1	1	1	0	55
7	Chitto	Wolf	male	2	6	1	0	0	0	0	0	65.6
7	Chitto	Wolf	male	3	1	1	1	1	1	0	1	50.2
7	Chitto	Wolf	male	3	2	1	1	1	1	1	0	59.2
7	Chitto	Wolf	male	3	3	1	1	1	1	1	0	47.2
7	Chitto	Wolf	male	3	4	1	1	1	1	1	0	56.8
7	Chitto	Wolf	male	3	5	1	1	1	1	1	0	61.2
7	Chitto	Wolf	male	3	6	1	1	1	0	1	0	61.6
8	Asali	Dog	male	1	1	0	1	0	1	1	0	78.6
8	Asali	Dog	male	1	2	0	1	0	0	0	0	63.8
8	Asali	Dog	male	1	3	0	1	0	0	0	0	68.6
8	Asali	Dog	male	1	4	1	1	1	1	0	1	75.4
8	Asali	Dog	male	1	5	1	1	1	1	1	0	54
8	Asali	Dog	male	1	6	0	1	0	0	0	0	94.8
8	Asali	Dog	male	2	1	1	1	1	1	1	0	58
8	Asali	Dog	male	2	2	0	1	0	0	0	1	66.6
8	Asali	Dog	male	2	3	1	1	1	1	1	0	46.6
8	Asali	Dog	male	2	4	1	1	1	0	0	1	70.2
8	Asali	Dog	male	2	5	1	1	1	0	0	1	66
8	Asali	Dog	male	2	6	1	1	1	1	1	0	51.6
8	Asali	Dog	male	3	1	1	0	0	1	0	1	58
8	Asali	Dog	male	3	2	0	1	0	0	0	1	59.4
8	Asali	Dog	male	3	3	1	1	1	1	1	0	45.6
8	Asali	Dog	male	3	4	1	1	1	0	1	0	58.8
8	Asali	Dog	male	3	5	1	1	1	1	1	0	47.8
8	Asali	Dog	male	3	6	1	1	1	0	0	1	67.4
9	Binti	Dog	female	1	1	1	1	1	1	0	1	64.2
9	Binti	Dog	female	1	2	0	1	0	0	0	1	86.4
9	Binti	Dog	female	1	3	1	1	1	1	1	0	61
9	Binti	Dog	female	1	4	0	1	0	0	0	1	81.8
9	Binti	Dog	female	1	5	0	1	0	0	0	1	86.4
9	Binti	Dog	female	1	6	1	1	1	1	1	0	55.6
9	Binti	Dog	female	2	1	1	1	1	1	1	0	68.8
9	Binti	Dog	female	2	2	0	0	0	0	0	0	98
9	Binti	Dog	female	2	3	0	1	0	0	0	1	75.8
9	Binti	Dog	female	2	4	1	1	1	1	1	0	60.8
9	Binti	Dog	female	2	5	1	1	1	1	1	0	53.2
9	Binti	Dog	female	2	6	0	0	0	0	0	0	88
9	Binti	Dog	female	3	1	1	1	1	1	0	1	87.8
9	Binti	Dog	female	3	2	1	1	1	1	1	0	61
9	Binti	Dog	female	3	3	1	1	1	1	1	0	57.2
9	Binti	Dog	female	3	4	1	1	1	1	1	0	56.2
9	Binti	Dog	female	3	5	1	1	1	1	1	0	61.8
9	Binti	Dog	female	3	6	1	1	1	1	1	0	55.8
10	Nia	Dog	female	1	1	1	0	0	0	0	1	68
10	Nia	Dog	female	1	2	1	0	0	0	0	0	78.8
10	Nia	Dog	female	1	3	1	0	0	1	0	1	67.4
10	Nia	Dog	female	1	4	1	1	1	1	0	1	61.8
10	Nia	Dog	female	1	5	0	1	0	0	0	0	72
10	Nia	Dog	female	1	6	0	0	0	0	0	0	71.4
10	Nia	Dog	female	2	1	1	1	1	1	0	1	79.2
10	Nia	Dog	female	2	2	1	1	1	1	0	1	58.4
10	Nia	Dog	female	2	3	0	1	0	0	0	1	72
10	Nia	Dog	female	2	4	1	1	1	1	1	0	54.6
10	Nia	Dog	female	2	5	0	1	0	0	0	0	82
10	Nia	Dog	female	2	6	1	1	1	1	1	0	51
10	Nia	Dog	female	3	1	1	1	1	1	0	1	48.8
10	Nia	Dog	female	3	2	1	1	1	0	0	1	72.6
10	Nia	Dog	female	3	3	1	1	1	1	1	0	52
10	Nia	Dog	female	3	4	0	1	0	0	0	1	73.6
10	Nia	Dog	female	3	5	1	1	1	1	1	0	54.2
10	Nia	Dog	female	3	6	1	1	1	1	1	0	58.4
11	Meru	Dog	male	1	1	0	0	0	0	0	1	88.4
11	Meru	Dog	male	1	2	0	1	0	1	1	0	69.2
11	Meru	Dog	male	1	3	0	0	0	0	0	0	90.2
11	Meru	Dog	male	1	4	0	1	0	1	0	1	75
11	Meru	Dog	male	1	5	0	0	0	0	0	0	80.8
11	Meru	Dog	male	1	6	0	1	0	1	0	1	82.8
11	Meru	Dog	male	2	1	1	0	0	0	0	1	55.4
11	Meru	Dog	male	2	2	1	1	1	1	0	1	47
11	Meru	Dog	male	2	3	1	1	1	1	0	1	48.2
11	Meru	Dog	male	2	4	1	1	1	0	0	1	67.4
11	Meru	Dog	male	2	5	1	1	1	1	0	1	45.8
11	Meru	Dog	male	2	6	1	1	1	0	0	1	55.6
11	Meru	Dog	male	3	1	0	1	0	0	0	0	68.2
11	Meru	Dog	male	3	2	1	1	1	1	0	1	49.4
11	Meru	Dog	male	3	3	1	1	1	1	1	0	41.2
11	Meru	Dog	male	3	4	1	1	1	0	0	1	55.4
11	Meru	Dog	male	3	5	1	1	1	0	1	0	43.2
11	Meru	Dog	male	3	6	1	1	1	0	0	1	48.2
12	Sahibu	Dog	male	1	1	0	1	0	1	0	0	74.6
12	Sahibu	Dog	male	1	2	0	0	0	0	0	0	49.4
12	Sahibu	Dog	male	1	3	0	1	0	0	0	1	80.4
12	Sahibu	Dog	male	1	4	1	1	1	1	1	0	54
12	Sahibu	Dog	male	1	5	1	1	1	1	0	1	54.6
12	Sahibu	Dog	male	1	6	1	1	1	0	1	0	60.2
12	Sahibu	Dog	male	2	1	0	0	0	0	0	0	70.2
12	Sahibu	Dog	male	2	2	1	1	1	1	0	1	57.6
12	Sahibu	Dog	male	2	3	0	1	0	0	0	1	70
12	Sahibu	Dog	male	2	4	1	1	1	1	1	0	50.2
12	Sahibu	Dog	male	2	5	1	1	1	0	0	1	54.4
12	Sahibu	Dog	male	2	6	1	1	1	1	1	0	50.6
12	Sahibu	Dog	male	3	1	1	1	1	1	0	1	50.8
12	Sahibu	Dog	male	3	2	1	1	1	0	0	1	59
12	Sahibu	Dog	male	3	3	1	1	1	1	0	1	66.4
12	Sahibu	Dog	male	3	4	1	1	1	1	1	0	50.8
12	Sahibu	Dog	male	3	5	1	1	1	1	1	0	47.2
12	Sahibu	Dog	male	3	6	1	1	1	1	1	0	44
13	Pepeo	Dog	male	1	1	0	1	0	0	0	0	59.8
13	Pepeo	Dog	male	1	2	1	1	1	1	0	0	50
13	Pepeo	Dog	male	1	3	1	1	1	1	1	0	49
13	Pepeo	Dog	male	1	4	1	1	1	1	0	1	55
13	Pepeo	Dog	male	1	5	1	0	0	1	0	0	69.6
13	Pepeo	Dog	male	1	6	1	0	0	0	0	0	63.2
13	Pepeo	Dog	male	2	1	0	1	0	1	0	0	70.8
13	Pepeo	Dog	male	2	2	0	1	0	0	0	0	81.8
13	Pepeo	Dog	male	2	3	1	0	0	0	0	0	64
13	Pepeo	Dog	male	2	4	1	1	1	1	0	1	49.6
13	Pepeo	Dog	male	2	5	1	1	1	1	1	0	44.8
13	Pepeo	Dog	male	2	6	1	0	0	0	0	0	59.4
13	Pepeo	Dog	male	3	1	1	1	1	1	1	0	47.6
13	Pepeo	Dog	male	3	2	1	1	1	1	0	1	44.2
13	Pepeo	Dog	male	3	3	1	1	1	1	0	1	56.6
13	Pepeo	Dog	male	3	4	1	1	1	1	0	1	47.8
13	Pepeo	Dog	male	3	5	1	1	1	1	1	0	52.4
13	Pepeo	Dog	male	3	6	1	1	1	1	1	0	43.8
14	Panya	Dog	female	1	1	1	1	1	1	0	1	52
14	Panya	Dog	female	1	2	1	0	0	0	0	1	74.4
14	Panya	Dog	female	1	3	1	0	0	1	1	0	69.6
14	Panya	Dog	female	1	4	1	0	0	1	0	1	70.8
14	Panya	Dog	female	1	5	1	0	0	0	0	0	76.2
14	Panya	Dog	female	1	6	1	1	1	1	1	0	69.6
14	Panya	Dog	female	2	1	1	1	1	1	0	1	96
14	Panya	Dog	female	2	2	1	1	1	1	0	1	73.4
14	Panya	Dog	female	2	3	1	1	1	1	1	0	69.6
14	Panya	Dog	female	2	4	1	1	1	1	1	0	78.6
14	Panya	Dog	female	2	5	1	1	1	1	1	0	70.8
14	Panya	Dog	female	2	6	1	1	1	1	0	1	62
14	Panya	Dog	female	3	1	1	1	1	1	1	0	61
14	Panya	Dog	female	3	2	1	1	1	1	0	1	61.2
14	Panya	Dog	female	3	3	0	0	0	0	0	1	82.2
14	Panya	Dog	female	3	4	0	0	0	0	0	0	92.6
14	Panya	Dog	female	3	5	0	0	0	0	0	1	77.6
14	Panya	Dog	female	3	6	1	0	0	1	0	1	67.8
